# Supplementary material for: Archaic Introgression Shaped Human Circadian Traits
Source: Genome Biol Evol. 2023 Dec 14;15(12):evad203. doi: 10.1093/gbe/evad203 (PMC10719892; doi:10.1093/gbe/evad203)
Supplement: evad203_Supplementary_Data [file evad203_supplementary_data.zip]

Archive with 2 entries (2 files):
- 2023-09-15_neanderthal_circadian_supplementary_figures_revision.docx
- 2023-09-15_neanderthal_circadian_supplementary_tables_revision.xlsx
