# Supplementary material for: Archaic Introgression Shaped Human Circadian Traits
Source: Genome Biol Evol. 2023 Dec 14;15(12):evad203. doi: 10.1093/gbe/evad203 (PMC10719892; doi:10.1093/gbe/evad203)
Supplement: evad203_Supplementary_Data [file evad203_supplementary_data.zip › 2023-09-15_neanderthal_circadian_supplementary_tables_revision.xlsx]

## Sheet: Table_S1
Table S1. List of circadian genes analyzed in this study and the sources of evidence reporting the gene's relevance in circadian cycles.
GeneID	GeneName	Description	Evidence	Confidence
ENSG00000129673	AANAT	aralkylamine N-acetyltransferase	biosystems, go, mcmahon	High
ENSG00000196839	ADA	adenosine deaminase	biosystems, go	Medium
ENSG00000164742	ADCY1	adenylate cyclase 1	biosystems, go	Medium
ENSG00000181092	ADIPOQ	adiponectin, C1Q and collagen domain containing	biosystems, cgdb, go	High
ENSG00000163485	ADORA1	adenosine A1 receptor	biosystems, go	Medium
ENSG00000128271	ADORA2A	adenosine A2a receptor	biosystems, go	Medium
ENSG00000120907	ADRA1A	adrenoceptor alpha 1A	mcmahon	High
ENSG00000170214	ADRA1B	adrenoceptor alpha 1B	mcmahon	High
ENSG00000159723	AGRP	agouti related neuropeptide	biosystems, go	Medium
ENSG00000101444	AHCY	adenosylhomocysteinase	biosystems, go	Medium
ENSG00000106546	AHR	aryl hydrocarbon receptor	biosystems, go	Medium
ENSG00000154027	AK5	adenylate kinase 5	cgdb, gwas	Medium
ENSG00000151150	ANK3	ankyrin 3	cgdb, gwas	Medium
ENSG00000133794	ARNTL	aryl hydrocarbon receptor nuclear translocator like	biosystems, cgdb, gwas, go, mcmahon	High
ENSG00000029153	ARNTL2	aryl hydrocarbon receptor nuclear translocator like 2	biosystems, go	Medium
ENSG00000197070	ARRDC1	arrestin domain containing 1	cgdb, gwas	Medium
ENSG00000139352	ASCL1	achaete-scute family bHLH transcription factor 1	mcmahon	High
ENSG00000196433	ASMT	acetylserotonin O-methyltransferase	mcmahon	High
ENSG00000128272	ATF4	activating transcription factor 4	biosystems, go	Medium
ENSG00000169136	ATF5	activating transcription factor 5	biosystems, go	Medium
ENSG00000179774	ATOH7	atonal bHLH transcription factor 7	biosystems, go	Medium
ENSG00000153064	BANK1	B cell scaffold protein with ankyrin repeats 1	cgdb, gwas	Medium
ENSG00000134107	BHLHE40	basic helix-loop-helix family member e40	biosystems, go	Medium
ENSG00000123095	BHLHE41	basic helix-loop-helix family member e41	biosystems, cgdb, go	High
ENSG00000183826	BTBD9	BTB domain containing 9	biosystems, gwas, go	High
ENSG00000166167	BTRC	beta-transducin repeat containing E3 ubiquitin protein ligase	biosystems, gwas, go	High
ENSG00000118292	C1orf54	chromosome 1 open reading frame 54	cgdb, gwas	Medium
ENSG00000088543	C3orf18	chromosome 3 open reading frame 18	cgdb, gwas	Medium
ENSG00000136436	CALCOCO2	calcium binding and coiled-coil domain 2	cgdb, gwas	Medium
ENSG00000164326	CARTPT	CART prepropeptide	biosystems, go	Medium
ENSG00000170955	CAVIN3	caveolae associated protein 3	biosystems, go	Medium
ENSG00000158941	CCAR2	cell cycle and apoptosis regulator 2	biosystems, go	Medium
ENSG00000107736	CDH23	cadherin related 23	cgdb, gwas	Medium
ENSG00000135446	CDK4	cyclin dependent kinase 4	biosystems, cgdb, go	High
ENSG00000160716	CHRNB2	cholinergic receptor nicotinic beta 2 subunit	biosystems, go	Medium
ENSG00000159208	CIART	circadian associated repressor of transcription	biosystems, go	Medium
ENSG00000198894	CIPC	CLOCK interacting pacemaker	biosystems, go	Medium
ENSG00000189143	CLDN4	claudin 4	biosystems, go	Medium
ENSG00000134852	CLOCK	clock circadian regulator	biosystems, go, mcmahon	High
ENSG00000110090	CPT1A	carnitine palmitoyltransferase 1A	biosystems, go	Medium
ENSG00000118260	CREB1	cAMP responsive element binding protein 1	biosystems, go	Medium
ENSG00000095794	CREM	cAMP responsive element modulator	biosystems, go	Medium
ENSG00000147571	CRH	corticotropin releasing hormone	biosystems, go	Medium
ENSG00000105662	CRTC1	CREB regulated transcription coactivator 1	biosystems, go	Medium
ENSG00000008405	CRY1	cryptochrome circadian regulator 1	biosystems, cgdb, gwas, go, mcmahon	High
ENSG00000121671	CRY2	cryptochrome circadian regulator 2	biosystems, cgdb, go, mcmahon	High
ENSG00000141551	CSNK1D	casein kinase 1 delta	biosystems, cgdb, go	High
ENSG00000213923	CSNK1E	casein kinase 1 epsilon	biosystems, cgdb, go, mcmahon	High
ENSG00000174080	CTSF	cathepsin F	cgdb, gwas	Medium
ENSG00000163131	CTSS	cathepsin S	cgdb, gwas	Medium
ENSG00000105516	DBP	D-box binding PAR bZIP transcription factor	biosystems, cgdb, go	High
ENSG00000132437	DDC	dopa decarboxylase	biosystems, gwas, go, mcmahon	High
ENSG00000116138	DNAJC16	DnaJ heat shock protein family (Hsp40) member C16	cgdb, gwas	Medium
ENSG00000184845	DRD1	dopamine receptor D1	biosystems, gwas, mcmahon	High
ENSG00000149295	DRD2	dopamine receptor D2	biosystems, gwas, go	High
ENSG00000151577	DRD3	dopamine receptor D3	biosystems, gwas, go	High
ENSG00000069696	DRD4	dopamine receptor D4	biosystems, go	Medium
ENSG00000157540	DYRK1A	dual specificity tyrosine phosphorylation regulated kinase 1A	biosystems, go	Medium
ENSG00000117298	ECE1	endothelin converting enzyme 1	cgdb, gwas	Medium
ENSG00000120738	EGR1	early growth response 1	biosystems, go	Medium
ENSG00000179388	EGR3	early growth response 3	biosystems, go	Medium
ENSG00000100393	EP300	E1A binding protein p300	biosystems, go	Medium
ENSG00000106462	EZH2	enhancer of zeste 2 polycomb repressive complex 2 subunit	biosystems, gwas, go	High
ENSG00000057593	F7	coagulation factor VII	biosystems, go	Medium
ENSG00000164687	FABP5	fatty acid binding protein 5	cgdb, gwas	Medium
ENSG00000198643	FAM3D	FAM3 metabolism regulating signaling molecule D	cgdb, gwas	Medium
ENSG00000161040	FBXL13	F-box and leucine rich repeat protein 13	cgdb, gwas	Medium
ENSG00000005812	FBXL3	F-box and leucine rich repeat protein 3	biosystems, gwas, go	High
ENSG00000072803	FBXW11	F-box and WD repeat domain containing 11	biosystems, go	Medium
ENSG00000163497	FEV	FEV transcription factor, ETS family member	mcmahon	High
ENSG00000125798	FOXA2	forkhead box A2	mcmahon	High
ENSG00000204681	GABBR1	gamma-aminobutyric acid type B receptor subunit 1	mcmahon	High
ENSG00000022355	GABRA1	gamma-aminobutyric acid type A receptor subunit alpha1	mcmahon	High
ENSG00000179348	GATA2	GATA binding protein 2	cgdb, mcmahon	High
ENSG00000107485	GATA3	GATA binding protein 3	mcmahon	High
ENSG00000198380	GFPT1	glutamine--fructose-6-phosphate transaminase 1	biosystems, go	Medium
ENSG00000118702	GHRH	growth hormone releasing hormone	biosystems, go	Medium
ENSG00000157017	GHRL	ghrelin and obestatin prepropeptide	biosystems, cgdb, go	High
ENSG00000088256	GNA11	G protein subunit alpha 11	biosystems, cgdb, go	High
ENSG00000114353	GNAI2	G protein subunit alpha i2	cgdb, gwas	Medium
ENSG00000156052	GNAQ	G protein subunit alpha q	biosystems, go	Medium
ENSG00000167191	GPRC5B	G protein-coupled receptor class C group 5 member B	cgdb, gwas	Medium
ENSG00000106070	GRB10	growth factor receptor bound protein 10	cgdb, gwas	Medium
ENSG00000082701	GSK3B	glycogen synthase kinase 3 beta	biosystems, cgdb, go	High
ENSG00000101336	HCK	HCK proto-oncogene, Src family tyrosine kinase	cgdb, gwas	Medium
ENSG00000137252	HCRTR2	hypocretin receptor 2	biosystems, gwas, go	High
ENSG00000116478	HDAC1	histone deacetylase 1	biosystems, go	Medium
ENSG00000196591	HDAC2	histone deacetylase 2	biosystems, go	Medium
ENSG00000171720	HDAC3	histone deacetylase 3	biosystems, go	Medium
ENSG00000013583	HEBP1	heme binding protein 1	biosystems, go	Medium
ENSG00000275410	HNF1B	HNF1 homeobox B	biosystems, go	Medium
ENSG00000138668	HNRNPD	heterogeneous nuclear ribonucleoprotein D	biosystems, gwas, go	High
ENSG00000153187	HNRNPU	heterogeneous nuclear ribonucleoprotein U	biosystems, cgdb, go	High
ENSG00000122254	HS3ST2	heparan sulfate-glucosamine 3-sulfotransferase 2	biosystems, gwas, go	High
ENSG00000178394	HTR1A	5-hydroxytryptamine receptor 1A	mcmahon	High
ENSG00000135312	HTR1B	5-hydroxytryptamine receptor 1B	cgdb, mcmahon	High
ENSG00000179546	HTR1D	5-hydroxytryptamine receptor 1D	mcmahon	High
ENSG00000102468	HTR2A	5-hydroxytryptamine receptor 2A	mcmahon	High
ENSG00000147246	HTR2C	5-hydroxytryptamine receptor 2C	mcmahon	High
ENSG00000148680	HTR7	5-hydroxytryptamine receptor 7	biosystems, go, mcmahon	High
ENSG00000115738	ID2	inhibitor of DNA binding 2	biosystems, go	Medium
ENSG00000117318	ID3	inhibitor of DNA binding 3, HLH protein	biosystems, go	Medium
ENSG00000172201	ID4	inhibitor of DNA binding 4, HLH protein	biosystems, go	Medium
ENSG00000173404	INSM1	INSM transcriptional repressor 1	mcmahon	High
ENSG00000101230	ISM1	isthmin 1	cgdb, gwas	Medium
ENSG00000143772	ITPKB	inositol-trisphosphate 3-kinase B	cgdb, gwas	Medium
ENSG00000177606	JUN	Jun proto-oncogene, AP-1 transcription factor subunit	biosystems, go	Medium
ENSG00000130522	JUND	JunD proto-oncogene, AP-1 transcription factor subunit	biosystems, go	Medium
ENSG00000107104	KANK1	KN motif and ankyrin repeat domains 1	cgdb, gwas	Medium
ENSG00000184408	KCND2	potassium voltage-gated channel subfamily D member 2	biosystems, go	Medium
ENSG00000055118	KCNH2	potassium voltage-gated channel subfamily H member 2	cgdb, gwas	Medium
ENSG00000184611	KCNH7	potassium voltage-gated channel subfamily H member 7	biosystems, cgdb	Medium
ENSG00000082482	KCNK2	potassium two pore domain channel subfamily K member 2	mcmahon	High
ENSG00000171303	KCNK3	potassium two pore domain channel subfamily K member 3	mcmahon	High
ENSG00000143603	KCNN3	potassium calcium-activated channel subfamily N member 3	mcmahon	High
ENSG00000073614	KDM5A	lysine demethylase 5A	biosystems, go	Medium
ENSG00000155090	KLF10	Kruppel like factor 10	biosystems, go	Medium
ENSG00000119138	KLF9	Kruppel like factor 9	biosystems, cgdb, go	High
ENSG00000119771	KLHL29	kelch like family member 29	cgdb, gwas	Medium
ENSG00000118058	KMT2A	lysine methyltransferase 2A	biosystems, go	Medium
ENSG00000174697	LEP	leptin	biosystems, go	Medium
ENSG00000205213	LGR4	leucine rich repeat containing G protein-coupled receptor 4	biosystems, go	Medium
ENSG00000136944	LMX1B	LIM homeobox transcription factor 1 beta	mcmahon	High
ENSG00000138095	LRPPRC	leucine rich pentatricopeptide repeat containing	cgdb, gwas	Medium
ENSG00000172264	MACROD2	mono-ADP ribosylhydrolase 2	cgdb, gwas	Medium
ENSG00000254585	MAGEL2	MAGE family member L2	biosystems, go	Medium
ENSG00000189221	MAOA	monoamine oxidase A	mcmahon	High
ENSG00000109339	MAPK10	mitogen-activated protein kinase 10	biosystems, go	Medium
ENSG00000107643	MAPK8	mitogen-activated protein kinase 8	biosystems, go	Medium
ENSG00000050748	MAPK9	mitogen-activated protein kinase 9	biosystems, go	Medium
ENSG00000124089	MC3R	melanocortin 3 receptor	biosystems, go	Medium
ENSG00000135272	MDFIC	MyoD family inhibitor domain containing	cgdb, gwas	Medium
ENSG00000165819	METTL3	methyltransferase 3, N6-adenosine-methyltransferase complex catalytic subunit	biosystems, cgdb, go	High
ENSG00000182979	MTA1	metastasis associated 1	biosystems, go	Medium
ENSG00000168412	MTNR1A	melatonin receptor 1A	biosystems, go, mcmahon	High
ENSG00000134640	MTNR1B	melatonin receptor 1B	biosystems, cgdb, gwas, go, mcmahon	High
ENSG00000138823	MTTP	microsomal triglyceride transfer protein	biosystems, go	Medium
ENSG00000213347	MXD3	MAX dimerization protein 3	cgdb, gwas	Medium
ENSG00000132382	MYBBP1A	MYB binding protein 1a	biosystems, cgdb, go	High
ENSG00000005810	MYCBP2	MYC binding protein 2	gwas, go	Medium
ENSG00000108784	NAGLU	N-acetyl-alpha-glucosaminidase	biosystems, go	Medium
ENSG00000105835	NAMPT	nicotinamide phosphoribosyltransferase	biosystems, cgdb, go	High
ENSG00000140396	NCOA2	nuclear receptor coactivator 2	biosystems, go	Medium
ENSG00000141027	NCOR1	nuclear receptor corepressor 1	biosystems, go	Medium
ENSG00000165030	NFIL3	nuclear factor, interleukin 3 regulated	biosystems, cgdb, go	High
ENSG00000064300	NGFR	nerve growth factor receptor	biosystems, go	Medium
ENSG00000136352	NKX2-1	NK2 homeobox 1	biosystems, go	Medium
ENSG00000125820	NKX2-2	NK2 homeobox 2	mcmahon	High
ENSG00000169760	NLGN1	neuroligin 1	biosystems, go	Medium
ENSG00000204640	NMS	neuromedin S	biosystems, go	Medium
ENSG00000151014	NOCT	nocturnin	biosystems, gwas, go	High
ENSG00000007171	NOS2	nitric oxide synthase 2	biosystems, go	Medium
ENSG00000170485	NPAS2	neuronal PAS domain protein 2	biosystems, cgdb, gwas, go
ENSG00000214285	NPS	neuropeptide S	biosystems, gwas, go	High
ENSG00000185149	NPY2R	neuropeptide Y receptor Y2	biosystems, go	Medium
ENSG00000126368	NR1D1	nuclear receptor subfamily 1 group D member 1	biosystems, cgdb, go, mcmahon	High
ENSG00000174738	NR1D2	nuclear receptor subfamily 1 group D member 2	biosystems, cgdb, go	High
ENSG00000025434	NR1H3	nuclear receptor subfamily 1 group H member 3	biosystems, go	Medium
ENSG00000160113	NR2F6	nuclear receptor subfamily 2 group F member 6	biosystems, go	Medium
ENSG00000113580	NR3C1	nuclear receptor subfamily 3 group C member 1	gwas, mcmahon	High
ENSG00000180530	NRIP1	nuclear receptor interacting protein 1	biosystems, go	Medium
ENSG00000076685	NT5C2	5'-nucleotidase, cytosolic II	cgdb, gwas	Medium
ENSG00000065320	NTN1	netrin 1	mcmahon	High
ENSG00000198400	NTRK1	neurotrophic receptor tyrosine kinase 1	biosystems, go	Medium
ENSG00000140538	NTRK3	neurotrophic receptor tyrosine kinase 3	biosystems, go	Medium
ENSG00000054277	OPN3	opsin 3	biosystems, go, mcmahon	High
ENSG00000122375	OPN4	opsin 4	biosystems, go, mcmahon	High
ENSG00000124818	OPN5	opsin 5	mcmahon	High
ENSG00000125510	OPRL1	opioid related nociceptin receptor 1	biosystems, cgdb, go	High
ENSG00000106331	PAX4	paired box 4	biosystems, go	Medium
ENSG00000116005	PCYOX1	prenylcysteine oxidase 1	cgdb, gwas	Medium
ENSG00000179094	PER1	period circadian regulator 1	biosystems, cgdb, gwas, go, mcmahon	High
ENSG00000132326	PER2	period circadian regulator 2	biosystems, cgdb, gwas, go, mcmahon	High
ENSG00000049246	PER3	period circadian regulator 3	biosystems, cgdb, gwas, go, mcmahon	High
ENSG00000114268	PFKFB4	6-phosphofructo-2-kinase/fructose-2,6-biphosphatase 4	cgdb, gwas	Medium
ENSG00000081913	PHLPP1	PH domain and leucine rich repeat protein phosphatase 1	biosystems, go	Medium
ENSG00000140464	PML	PML nuclear body scaffold	biosystems, go	Medium
ENSG00000186951	PPARA	peroxisome proliferator activated receptor alpha	biosystems, go	Medium
ENSG00000132170	PPARG	peroxisome proliferator activated receptor gamma	biosystems, go	Medium
ENSG00000109819	PPARGC1A	PPARG coactivator 1 alpha	biosystems, go	Medium
ENSG00000172531	PPP1CA	protein phosphatase 1 catalytic subunit alpha	biosystems, go	Medium
ENSG00000213639	PPP1CB	protein phosphatase 1 catalytic subunit beta	biosystems, go	Medium
ENSG00000186298	PPP1CC	protein phosphatase 1 catalytic subunit gamma	biosystems, go	Medium
ENSG00000138078	PREPL	prolyl endopeptidase like	cgdb, gwas	Medium
ENSG00000180644	PRF1	perforin 1	biosystems, cgdb	Medium
ENSG00000132356	PRKAA1	protein kinase AMP-activated catalytic subunit alpha 1	biosystems, go	Medium
ENSG00000162409	PRKAA2	protein kinase AMP-activated catalytic subunit alpha 2	biosystems, go	Medium
ENSG00000126583	PRKCG	protein kinase C gamma	biosystems, go	Medium
ENSG00000253729	PRKDC	protein kinase, DNA-activated, catalytic subunit	biosystems, go	Medium
ENSG00000138669	PRKG2	protein kinase cGMP-dependent 2	biosystems, gwas	Medium
ENSG00000100462	PRMT5	protein arginine methyltransferase 5	biosystems, go	Medium
ENSG00000143125	PROK1	prokineticin 1	biosystems, go	Medium
ENSG00000163421	PROK2	prokineticin 2	biosystems, cgdb, go	High
ENSG00000101292	PROKR2	prokineticin receptor 2	biosystems, go	Medium
ENSG00000117707	PROX1	prospero homeobox 1	biosystems, go	Medium
ENSG00000121390	PSPC1	paraspeckle component 1	biosystems, go	Medium
ENSG00000171862	PTEN	phosphatase and tensin homolog	biosystems, go	Medium
ENSG00000107317	PTGDS	prostaglandin D2 synthase	biosystems, go	Medium
ENSG00000149177	PTPRJ	protein tyrosine phosphatase receptor type J	cgdb, gwas	Medium
ENSG00000173482	PTPRM	protein tyrosine phosphatase receptor type M	cgdb, gwas	Medium
ENSG00000152061	RABGAP1L	RAB GTPase activating protein 1 like	cgdb, gwas	Medium
ENSG00000108557	RAI1	retinoic acid induced 1	biosystems, go	Medium
ENSG00000122965	RBM19	RNA binding motif protein 19	cgdb, gwas	Medium
ENSG00000173933	RBM4	RNA binding motif protein 4	biosystems, cgdb, go	High
ENSG00000173914	RBM4B	RNA binding motif protein 4B	biosystems, go	Medium
ENSG00000104856	RELB	RELB proto-oncogene, NF-kB subunit	biosystems, go	Medium
ENSG00000142599	RERE	arginine-glutamic acid dipeptide repeats	cgdb, gwas	Medium
ENSG00000163914	RHO	rhodopsin	mcmahon	High
ENSG00000164068	RNF123	ring finger protein 123	cgdb, gwas	Medium
ENSG00000141576	RNF157	ring finger protein 157	cgdb, gwas	Medium
ENSG00000134318	ROCK2	Rho associated coiled-coil containing protein kinase 2	biosystems, cgdb, go	High
ENSG00000069667	RORA	RAR related orphan receptor A	biosystems, cgdb, go, mcmahon	High
ENSG00000198963	RORB	RAR related orphan receptor B	biosystems, go	Medium
ENSG00000143365	RORC	RAR related orphan receptor C	biosystems, go	Medium
ENSG00000106366	SERPINE1	serpin family E member 1	biosystems, cgdb, go	High
ENSG00000107290	SETX	senataxin	biosystems, go	Medium
ENSG00000116560	SFPQ	splicing factor proline and glutamine rich	biosystems, go	Medium
ENSG00000087266	SH3BP2	SH3 domain binding protein 2	cgdb, gwas	Medium
ENSG00000142178	SIK1	salt inducible kinase 1	biosystems, go	Medium
ENSG00000169375	SIN3A	SIN3 transcription regulator family member A	biosystems, go	Medium
ENSG00000096717	SIRT1	sirtuin 1	biosystems, cgdb, go	High
ENSG00000138083	SIX3	SIX homeobox 3	biosystems, go	Medium
ENSG00000103546	SLC6A2	solute carrier family 6 member 2	mcmahon	High
ENSG00000108576	SLC6A4	solute carrier family 6 member 4	biosystems, go, mcmahon	High
ENSG00000168875	SOX14	SRY-box transcription factor 14	biosystems, go	Medium
ENSG00000072310	SREBF1	sterol regulatory element binding transcription factor 1	biosystems, cgdb, go	High
ENSG00000147465	STAR	steroidogenic acute regulatory protein	biosystems, go	Medium
ENSG00000152455	SUV39H2	SUV39H2 histone lysine methyltransferase	biosystems, cgdb, go	High
ENSG00000180176	TH	tyrosine hydroxylase	biosystems, go, mcmahon	High
ENSG00000054118	THRAP3	thyroid hormone receptor associated protein 3	biosystems, cgdb, go	High
ENSG00000111602	TIMELESS	timeless circadian regulator	biosystems, go	Medium
ENSG00000141655	TNFRSF11A	TNF receptor superfamily member 11a	biosystems, go	Medium
ENSG00000198900	TOP1	DNA topoisomerase I	biosystems, cgdb, go	High
ENSG00000131747	TOP2A	DNA topoisomerase II alpha	biosystems, go	Medium
ENSG00000141510	TP53	tumor protein p53	biosystems, go	Medium
ENSG00000129167	TPH1	tryptophan hydroxylase 1	biosystems, go, mcmahon	High
ENSG00000139287	TPH2	tryptophan hydroxylase 2	biosystems, go, mcmahon	High
ENSG00000179981	TSHZ1	teashirt zinc finger homeobox 1	cgdb, gwas	Medium
ENSG00000176890	TYMS	thymidylate synthetase	biosystems, go	Medium
ENSG00000119048	UBE2B	ubiquitin conjugating enzyme E2 B	cgdb, gwas	Medium
ENSG00000114062	UBE3A	ubiquitin protein ligase E3A	biosystems, go	Medium
ENSG00000036672	USP2	ubiquitin specific peptidase 2	biosystems, go	Medium
ENSG00000187555	USP7	ubiquitin specific peptidase 7	gwas, go	Medium
ENSG00000109906	ZBTB16	zinc finger and BTB domain containing 16	cgdb, gwas	Medium
ENSG00000147905	ZCCHC7	zinc finger CCHC-type containing 7	cgdb, gwas	Medium
ENSG00000140836	ZFHX3	zinc finger homeobox 3	biosystems, go	Medium

## Sheet: Table_S2
Table S2. Lineage specific variants inside circadian genes, in circadian promoter regions, and with regulatory function flanking circadian genes by 1Mb
Chr	Start	End	REF	ALT	GeneID	GeneName	consequence	Lineage
chr1	7568547	7568548	C	T	ENSG00000049246	PER3	intron_variant	Human
chr1	7568547	7568548	C	T	ENSG00000142599	RERE	intron_variant	Human
chr1	7840668	7840669	C	G	ENSG00000049246	PER3	upstream_gene_variant;downstream_gene_variant;3_prime_UTR_variant	Archaic
chr1	7842898	7842899	T	C	ENSG00000049246	PER3	upstream_gene_variant;downstream_gene_variant;regulatory_region_variant	Archaic
chr1	7849199	7849200	A	T	ENSG00000049246	PER3	intron_variant;downstream_gene_variant	Archaic
chr1	7853293	7853294	A	G	ENSG00000049246	PER3	intron_variant;downstream_gene_variant	Archaic
chr1	7853883	7853884	G	A	ENSG00000049246	PER3	intron_variant	Human
chr1	7858041	7858042	G	A	ENSG00000049246	PER3	intron_variant	Archaic
chr1	7858041	7858042	G	A	ENSG00000142599	RERE	intron_variant	Archaic
chr1	7860210	7860211	A	G	ENSG00000049246	PER3	intron_variant;upstream_gene_variant	Archaic
chr1	7862779	7862780	C	A	ENSG00000049246	PER3	intron_variant;upstream_gene_variant	Archaic
chr1	7862911	7862912	G	A	ENSG00000049246	PER3	intron_variant;upstream_gene_variant	Human
chr1	7864076	7864077	G	C	ENSG00000049246	PER3	downstream_gene_variant;intron_variant;intron_variant,non_coding_transcript_variant	Human
chr1	7866423	7866424	G	A	ENSG00000049246	PER3	downstream_gene_variant;intron_variant;intron_variant,non_coding_transcript_variant	Archaic
chr1	7869116	7869117	A	G	ENSG00000049246	PER3	downstream_gene_variant;intron_variant;intron_variant,non_coding_transcript_variant	Archaic
chr1	7869942	7869943	G	T	ENSG00000049246	PER3	downstream_gene_variant;intron_variant;intron_variant,non_coding_transcript_variant	Archaic
chr1	7871322	7871323	T	C	ENSG00000049246	PER3	intron_variant,non_coding_transcript_variant;intron_variant;downstream_gene_variant	Archaic
chr1	7871833	7871834	G	A	ENSG00000049246	PER3	intron_variant,non_coding_transcript_variant;intron_variant;downstream_gene_variant	Human
chr1	7872132	7872133	A	G	ENSG00000049246	PER3	intron_variant,non_coding_transcript_variant;intron_variant;downstream_gene_variant	Archaic
chr1	7872782	7872783	T	G	ENSG00000049246	PER3	intron_variant,non_coding_transcript_variant;intron_variant;downstream_gene_variant	Archaic
chr1	7872782	7872783	T	G	ENSG00000142599	RERE	intron_variant,non_coding_transcript_variant;intron_variant;downstream_gene_variant	Archaic
chr1	7873017	7873018	G	A	ENSG00000049246	PER3	intron_variant,non_coding_transcript_variant;intron_variant;downstream_gene_variant	Human
chr1	7873568	7873569	A	G	ENSG00000049246	PER3	intron_variant,non_coding_transcript_variant;intron_variant;downstream_gene_variant	Archaic
chr1	7875542	7875543	G	A	ENSG00000049246	PER3	intron_variant,non_coding_transcript_variant;intron_variant	Human
chr1	7876767	7876768	T	C	ENSG00000049246	PER3	intron_variant,non_coding_transcript_variant;intron_variant	Archaic
chr1	7877395	7877396	A	G	ENSG00000049246	PER3	intron_variant,non_coding_transcript_variant;intron_variant	Archaic
chr1	7877491	7877492	T	G	ENSG00000049246	PER3	intron_variant,non_coding_transcript_variant;intron_variant	Human
chr1	7877559	7877560	T	G	ENSG00000049246	PER3	intron_variant,non_coding_transcript_variant;intron_variant	Archaic
chr1	7877559	7877560	T	G	ENSG00000142599	RERE	intron_variant,non_coding_transcript_variant;intron_variant	Archaic
chr1	7877929	7877930	A	T	ENSG00000049246	PER3	intron_variant,non_coding_transcript_variant;intron_variant	Archaic
chr1	7878143	7878144	G	A	ENSG00000049246	PER3	intron_variant,non_coding_transcript_variant;intron_variant	Archaic
chr1	7881200	7881201	C	T	ENSG00000049246	PER3	intron_variant,non_coding_transcript_variant;intron_variant	Archaic
chr1	7882135	7882136	T	C	ENSG00000049246	PER3	intron_variant,non_coding_transcript_variant;intron_variant	Archaic
chr1	7882773	7882774	C	T	ENSG00000049246	PER3	intron_variant,non_coding_transcript_variant;intron_variant	Human
chr1	7886823	7886824	G	A	ENSG00000049246	PER3	intron_variant,non_coding_transcript_variant;intron_variant;regulatory_region_variant	Human
chr1	7886823	7886824	G	A	ENSG00000142599	RERE	intron_variant,non_coding_transcript_variant;intron_variant;regulatory_region_variant	Human
chr1	7890489	7890490	A	G	ENSG00000049246	PER3	upstream_gene_variant;intron_variant	Archaic
chr1	7904149	7904150	T	C	ENSG00000049246	PER3	downstream_gene_variant;intron_variant;3_prime_UTR_variant	Archaic
chr1	7904595	7904596	C	T	ENSG00000049246	PER3	downstream_gene_variant;intron_variant;3_prime_UTR_variant	Human
chr1	8065049	8065050	C	G	ENSG00000049246	PER3	intron_variant;TF_binding_site_variant	Archaic
chr1	8065049	8065050	C	G	ENSG00000142599	RERE	intron_variant;TF_binding_site_variant	Archaic
chr1	8075757	8075758	A	G	ENSG00000049246	PER3	splice_region_variant,intron_variant;splice_region_variant,intron_variant,NMD_transcript_variant;upstream_gene_variant	Human
chr1	8075757	8075758	A	G	ENSG00000142599	RERE	splice_region_variant,intron_variant;splice_region_variant,intron_variant,NMD_transcript_variant;upstream_gene_variant	Human
chr1	8085906	8085907	G	C	ENSG00000049246	PER3	intron_variant;intron_variant,NMD_transcript_variant;upstream_gene_variant;regulatory_region_variant	Archaic
chr1	8085906	8085907	G	C	ENSG00000142599	RERE	intron_variant;intron_variant,NMD_transcript_variant;upstream_gene_variant;regulatory_region_variant	Archaic
chr1	8085915	8085916	A	G	ENSG00000049246	PER3	intron_variant;intron_variant,NMD_transcript_variant;upstream_gene_variant;regulatory_region_variant	Human
chr1	8085915	8085916	A	G	ENSG00000142599	RERE	intron_variant;intron_variant,NMD_transcript_variant;upstream_gene_variant;regulatory_region_variant	Human
chr1	8086852	8086853	C	G	ENSG00000049246	PER3	upstream_gene_variant;non_coding_transcript_exon_variant,non_coding_transcript_variant;regulatory_region_variant	Archaic
chr1	8086852	8086853	C	G	ENSG00000142599	RERE	upstream_gene_variant;non_coding_transcript_exon_variant,non_coding_transcript_variant;regulatory_region_variant	Archaic
chr1	8121591	8121592	A	G	ENSG00000049246	PER3	upstream_gene_variant;intron_variant,non_coding_transcript_variant;regulatory_region_variant	Human
chr1	8121591	8121592	A	G	ENSG00000142599	RERE	upstream_gene_variant;intron_variant,non_coding_transcript_variant;regulatory_region_variant	Human
chr1	8232007	8232008	T	C	ENSG00000049246	PER3	regulatory_region_variant;intergenic_variant	Human
chr1	8232007	8232008	T	C	ENSG00000142599	RERE	regulatory_region_variant;intergenic_variant	Human
chr1	8805578	8805579	C	A	ENSG00000142599	RERE	intron_variant;upstream_gene_variant;intron_variant,non_coding_transcript_variant;regulatory_region_variant	Archaic
chr1	8809524	8809525	C	T	ENSG00000142599	RERE	intron_variant;upstream_gene_variant;intron_variant,non_coding_transcript_variant	Archaic
chr1	8813789	8813790	G	A	ENSG00000142599	RERE	intron_variant;downstream_gene_variant;non_coding_transcript_exon_variant,non_coding_transcript_variant	Archaic
chr1	8825190	8825191	T	G	ENSG00000142599	RERE	intron_variant;regulatory_region_variant	Archaic
chr1	8838085	8838086	T	C	ENSG00000142599	RERE	intron_variant	Archaic
chr1	8840579	8840580	T	A	ENSG00000049246	PER3	intron_variant	Archaic
chr1	8840579	8840580	T	A	ENSG00000142599	RERE	intron_variant	Archaic
chr1	8840964	8840965	A	G	ENSG00000142599	RERE	intron_variant	Archaic
chr1	8848255	8848256	T	G	ENSG00000142599	RERE	upstream_gene_variant;intron_variant	Archaic
chr1	8864786	8864787	G	C	ENSG00000142599	RERE	intron_variant;downstream_gene_variant	Archaic
chr1	8869482	8869483	G	A	ENSG00000142599	RERE	intron_variant;upstream_gene_variant;regulatory_region_variant	Human
chr1	8872018	8872019	G	A	ENSG00000142599	RERE	intron_variant;upstream_gene_variant	Archaic
chr1	8875040	8875041	G	A	ENSG00000049246	PER3	intron_variant;regulatory_region_variant	Archaic
chr1	8875040	8875041	G	A	ENSG00000142599	RERE	intron_variant;regulatory_region_variant	Archaic
chr1	8876811	8876812	G	A	ENSG00000049246	PER3	intron_variant;regulatory_region_variant	Archaic
chr1	8876811	8876812	G	A	ENSG00000142599	RERE	intron_variant;regulatory_region_variant	Archaic
chr1	8877064	8877065	C	A	ENSG00000049246	PER3	intron_variant;regulatory_region_variant	Archaic
chr1	8877064	8877065	C	A	ENSG00000142599	RERE	intron_variant;regulatory_region_variant	Archaic
chr1	8880182	8880183	C	T	ENSG00000142599	RERE	upstream_gene_variant	Human
chr1	8882788	8882789	C	A	ENSG00000049246	PER3	regulatory_region_variant;intergenic_variant	Archaic
chr1	8882788	8882789	C	A	ENSG00000142599	RERE	regulatory_region_variant;intergenic_variant	Archaic
chr1	8887306	8887307	A	T	ENSG00000142599	RERE	upstream_gene_variant	Human
chr1	8888674	8888675	A	G	ENSG00000142599	RERE	upstream_gene_variant	Archaic
chr1	8900419	8900420	G	C	ENSG00000142599	RERE	intergenic_variant	Archaic
chr1	8901490	8901491	G	A	ENSG00000142599	RERE	intergenic_variant	Archaic
chr1	8966257	8966258	A	C	ENSG00000142599	RERE	downstream_gene_variant;upstream_gene_variant;regulatory_region_variant	Archaic
chr1	9091857	9091858	G	A	ENSG00000142599	RERE	downstream_gene_variant	Archaic
chr1	9107426	9107427	T	G	ENSG00000142599	RERE	intron_variant;downstream_gene_variant	Human
chr1	9189397	9189398	T	G	ENSG00000142599	RERE	upstream_gene_variant;regulatory_region_variant	Archaic
chr1	9249640	9249641	G	A	ENSG00000142599	RERE	intron_variant,non_coding_transcript_variant	Human
chr1	9294902	9294903	C	G	ENSG00000142599	RERE	upstream_gene_variant;5_prime_UTR_variant;regulatory_region_variant	Archaic
chr1	9309665	9309666	C	G	ENSG00000142599	RERE	intron_variant;regulatory_region_variant	Archaic
chr1	9381331	9381332	T	C	ENSG00000142599	RERE	intron_variant;regulatory_region_variant	Archaic
chr1	9400566	9400567	G	A	ENSG00000142599	RERE	intron_variant;regulatory_region_variant	Archaic
chr1	15850394	15850395	G	A	ENSG00000116138	DNAJC16	intron_variant;upstream_gene_variant;intron_variant,non_coding_transcript_variant;intron_variant,NMD_transcript_variant;regulatory_region_variant	Archaic
chr1	20554980	20554981	G	A	ENSG00000117298	ECE1	intergenic_variant	Archaic
chr1	20929802	20929803	C	A	ENSG00000117298	ECE1	intron_variant,non_coding_transcript_variant;intron_variant;regulatory_region_variant	Archaic
chr1	20966805	20966806	A	G	ENSG00000117298	ECE1	intron_variant;downstream_gene_variant;intron_variant,non_coding_transcript_variant;regulatory_region_variant;TF_binding_site_variant	Archaic
chr1	24841677	24841678	A	G	ENSG00000117318	ID3	intron_variant;downstream_gene_variant	Archaic
chr1	24853808	24853809	T	C	ENSG00000117318	ID3	intron_variant;downstream_gene_variant;regulatory_region_variant	Archaic
chr1	36396371	36396372	T	G	ENSG00000054118	THRAP3	upstream_gene_variant;downstream_gene_variant;5_prime_UTR_variant;regulatory_region_variant	Human
chr1	36396371	36396372	T	G	ENSG00000116560	SFPQ	upstream_gene_variant;downstream_gene_variant;5_prime_UTR_variant;regulatory_region_variant	Human
chr1	76892528	76892529	G	A	ENSG00000154027	AK5	intron_variant,non_coding_transcript_variant;intron_variant	Human
chr1	77493877	77493878	A	T	ENSG00000154027	AK5	intron_variant,non_coding_transcript_variant;intron_variant;intron_variant,NMD_transcript_variant	Archaic
chr1	77785208	77785209	C	T	ENSG00000154027	AK5	intron_variant;downstream_gene_variant;intron_variant,non_coding_transcript_variant;regulatory_region_variant	Archaic
chr1	77792790	77792791	G	C	ENSG00000154027	AK5	intron_variant;intron_variant,non_coding_transcript_variant	Archaic
chr1	77793642	77793643	A	G	ENSG00000154027	AK5	intron_variant;intron_variant,non_coding_transcript_variant	Archaic
chr1	77794447	77794448	A	C	ENSG00000154027	AK5	intron_variant;intron_variant,non_coding_transcript_variant	Archaic
chr1	77794783	77794784	A	G	ENSG00000154027	AK5	intron_variant;intron_variant,non_coding_transcript_variant	Archaic
chr1	77968736	77968737	G	A	ENSG00000154027	AK5	intron_variant;intron_variant,NMD_transcript_variant;intron_variant,non_coding_transcript_variant	Archaic
chr1	78005457	78005458	T	A	ENSG00000154027	AK5	intron_variant;upstream_gene_variant;intron_variant,NMD_transcript_variant;downstream_gene_variant;regulatory_region_variant	Archaic
chr1	78144582	78144583	C	A	ENSG00000154027	AK5	intron_variant,non_coding_transcript_variant;intron_variant	Human
chr1	78225237	78225238	C	G	ENSG00000154027	AK5	intron_variant;intron_variant,non_coding_transcript_variant;upstream_gene_variant;regulatory_region_variant	Archaic
chr1	78236257	78236258	T	G	ENSG00000154027	AK5	downstream_gene_variant;regulatory_region_variant	Human
chr1	78283510	78283511	C	T	ENSG00000154027	AK5	intron_variant,non_coding_transcript_variant;intron_variant	Human
chr1	78303418	78303419	G	A	ENSG00000154027	AK5	intron_variant,non_coding_transcript_variant;intron_variant	Human
chr1	78354832	78354833	A	G	ENSG00000154027	AK5	intron_variant;non_coding_transcript_exon_variant,non_coding_transcript_variant;upstream_gene_variant;regulatory_region_variant	Human
chr1	78441263	78441264	C	T	ENSG00000154027	AK5	upstream_gene_variant;intron_variant;intron_variant,NMD_transcript_variant;regulatory_region_variant	Human
chr1	78470423	78470424	G	A	ENSG00000154027	AK5	intron_variant,non_coding_transcript_variant;upstream_gene_variant;intron_variant;regulatory_region_variant	Archaic
chr1	78510579	78510580	C	T	ENSG00000154027	AK5	intron_variant,non_coding_transcript_variant;upstream_gene_variant	Archaic
chr1	78520484	78520485	A	T	ENSG00000154027	AK5	intron_variant,non_coding_transcript_variant;intron_variant	Archaic
chr1	110151290	110151291	C	T	ENSG00000143125	PROK1	synonymous_variant;regulatory_region_variant	Archaic
chr1	110335250	110335251	C	T	ENSG00000143125	PROK1	regulatory_region_variant;intergenic_variant	Human
chr1	110454982	110454983	T	G	ENSG00000143125	PROK1	upstream_gene_variant;intron_variant;regulatory_region_variant	Archaic
chr1	110529867	110529868	A	T	ENSG00000143125	PROK1	intron_variant;intron_variant,non_coding_transcript_variant;regulatory_region_variant	Archaic
chr1	110554599	110554600	A	G	ENSG00000143125	PROK1	intron_variant;intron_variant,non_coding_transcript_variant;regulatory_region_variant	Archaic
chr1	110577590	110577591	C	T	ENSG00000143125	PROK1	upstream_gene_variant;intron_variant;intron_variant,non_coding_transcript_variant;intron_variant,NMD_transcript_variant;regulatory_region_variant	Archaic
chr1	110591131	110591132	G	A	ENSG00000143125	PROK1	intron_variant;downstream_gene_variant;intron_variant,non_coding_transcript_variant;intron_variant,NMD_transcript_variant	Archaic
chr1	110599511	110599512	C	T	ENSG00000143125	PROK1	downstream_gene_variant;upstream_gene_variant;intron_variant,non_coding_transcript_variant;regulatory_region_variant	Archaic
chr1	110602940	110602941	T	G	ENSG00000143125	PROK1	3_prime_UTR_variant;non_coding_transcript_exon_variant,non_coding_transcript_variant;intron_variant,non_coding_transcript_variant;upstream_gene_variant;regulatory_region_variant	Archaic
chr1	110629821	110629822	C	T	ENSG00000143125	PROK1	intron_variant,non_coding_transcript_variant;regulatory_region_variant	Archaic
chr1	110778324	110778325	G	A	ENSG00000143125	PROK1	downstream_gene_variant;intron_variant,non_coding_transcript_variant;regulatory_region_variant	Archaic
chr1	110778511	110778512	G	A	ENSG00000143125	PROK1	downstream_gene_variant;intron_variant,non_coding_transcript_variant;regulatory_region_variant	Human
chr1	110998473	110998474	C	T	ENSG00000143125	PROK1	downstream_gene_variant;intron_variant	Archaic
chr1	111433552	111433553	C	G	ENSG00000143125	PROK1	intron_variant;upstream_gene_variant;intron_variant,non_coding_transcript_variant;regulatory_region_variant	Archaic
chr1	111757700	111757701	A	T	ENSG00000143125	PROK1	intron_variant;regulatory_region_variant	Archaic
chr1	154115066	154115067	T	C	ENSG00000143603	KCNN3	intron_variant	Archaic
chr1	154115066	154115067	T	C	ENSG00000160716	CHRNB2	intron_variant	Archaic
chr1	154302049	154302050	G	T	ENSG00000143603	KCNN3	intron_variant,non_coding_transcript_variant;intron_variant;downstream_gene_variant;upstream_gene_variant;regulatory_region_variant	Archaic
chr1	154302049	154302050	G	T	ENSG00000160716	CHRNB2	intron_variant,non_coding_transcript_variant;intron_variant;downstream_gene_variant;upstream_gene_variant;regulatory_region_variant	Archaic
chr1	154453686	154453687	C	A	ENSG00000143603	KCNN3	3_prime_UTR_variant;intron_variant;non_coding_transcript_exon_variant,non_coding_transcript_variant;regulatory_region_variant	Archaic
chr1	154453686	154453687	C	A	ENSG00000160716	CHRNB2	3_prime_UTR_variant;intron_variant;non_coding_transcript_exon_variant,non_coding_transcript_variant;regulatory_region_variant	Archaic
chr1	154469734	154469735	T	C	ENSG00000143603	KCNN3	upstream_gene_variant;intron_variant;regulatory_region_variant	Archaic
chr1	154469734	154469735	T	C	ENSG00000160716	CHRNB2	upstream_gene_variant;intron_variant;regulatory_region_variant	Archaic
chr1	154545807	154545808	C	T	ENSG00000143603	KCNN3	intron_variant	Archaic
chr1	154545807	154545808	C	T	ENSG00000160716	CHRNB2	intron_variant	Archaic
chr1	154548170	154548171	C	T	ENSG00000160716	CHRNB2	intron_variant;downstream_gene_variant;regulatory_region_variant	Archaic
chr1	154706291	154706292	T	C	ENSG00000143603	KCNN3	intron_variant;regulatory_region_variant	Archaic
chr1	154711061	154711062	C	T	ENSG00000143603	KCNN3	intron_variant	Human
chr1	154743186	154743187	A	G	ENSG00000143603	KCNN3	intron_variant	Archaic
chr1	154751043	154751044	A	G	ENSG00000143603	KCNN3	intron_variant;regulatory_region_variant	Archaic
chr1	154751043	154751044	A	G	ENSG00000160716	CHRNB2	intron_variant;regulatory_region_variant	Archaic
chr1	154760607	154760608	T	C	ENSG00000143603	KCNN3	intron_variant	Archaic
chr1	155274469	155274470	A	G	ENSG00000143603	KCNN3	upstream_gene_variant	Archaic
chr1	155274469	155274470	A	G	ENSG00000160716	CHRNB2	upstream_gene_variant	Archaic
chr1	156036157	156036158	T	G	ENSG00000198400	NTRK1	intron_variant,non_coding_transcript_variant;intron_variant;downstream_gene_variant;upstream_gene_variant;regulatory_region_variant	Human
chr1	156036370	156036371	A	G	ENSG00000198400	NTRK1	intron_variant,non_coding_transcript_variant;intron_variant;downstream_gene_variant;upstream_gene_variant;regulatory_region_variant	Human
chr1	156082585	156082586	G	A	ENSG00000198400	NTRK1	upstream_gene_variant;intron_variant;intron_variant,non_coding_transcript_variant	Archaic
chr1	156089838	156089839	G	C	ENSG00000198400	NTRK1	intron_variant,non_coding_transcript_variant;upstream_gene_variant;intron_variant	Archaic
chr1	156092367	156092368	G	A	ENSG00000198400	NTRK1	upstream_gene_variant;intron_variant,non_coding_transcript_variant;intron_variant;regulatory_region_variant	Archaic
chr1	156459156	156459157	C	T	ENSG00000198400	NTRK1	intron_variant;intron_variant,NMD_transcript_variant	Archaic
chr1	156463795	156463796	G	C	ENSG00000198400	NTRK1	intron_variant;intron_variant,NMD_transcript_variant;upstream_gene_variant	Archaic
chr1	156658946	156658947	G	A	ENSG00000198400	NTRK1	non_coding_transcript_exon_variant,non_coding_transcript_variant;regulatory_region_variant	Archaic
chr1	156714626	156714627	C	A	ENSG00000198400	NTRK1	intron_variant,non_coding_transcript_variant;upstream_gene_variant;intron_variant	Archaic
chr1	156719999	156720000	T	C	ENSG00000198400	NTRK1	intron_variant,non_coding_transcript_variant;intron_variant;upstream_gene_variant;regulatory_region_variant	Human
chr1	156893990	156893991	G	A	ENSG00000198400	NTRK1	intron_variant;upstream_gene_variant;intron_variant,non_coding_transcript_variant;regulatory_region_variant	Archaic
chr1	156962908	156962909	T	A	ENSG00000198400	NTRK1	intron_variant	Archaic
chr1	156962909	156962910	C	A	ENSG00000198400	NTRK1	intron_variant	Archaic
chr1	157099395	157099396	T	C	ENSG00000198400	NTRK1	downstream_gene_variant;intron_variant	Archaic
chr1	157104451	157104452	G	C	ENSG00000198400	NTRK1	intron_variant;downstream_gene_variant	Archaic
chr1	157106488	157106489	G	A	ENSG00000198400	NTRK1	intron_variant;intron_variant,non_coding_transcript_variant;regulatory_region_variant	Archaic
chr1	173835047	173835048	G	A	ENSG00000152061	RABGAP1L	upstream_gene_variant;intron_variant,non_coding_transcript_variant;non_coding_transcript_exon_variant,non_coding_transcript_variant;downstream_gene_variant;regulatory_region_variant	Archaic
chr1	173974299	173974300	A	G	ENSG00000152061	RABGAP1L	downstream_gene_variant;intron_variant;regulatory_region_variant	Archaic
chr1	174125839	174125840	C	A	ENSG00000152061	RABGAP1L	intron_variant,non_coding_transcript_variant;upstream_gene_variant	Archaic
chr1	174126321	174126322	C	A	ENSG00000152061	RABGAP1L	intron_variant,non_coding_transcript_variant;upstream_gene_variant	Archaic
chr1	174141458	174141459	A	G	ENSG00000152061	RABGAP1L	intron_variant;regulatory_region_variant	Archaic
chr1	174151183	174151184	G	A	ENSG00000152061	RABGAP1L	intron_variant	Archaic
chr1	174189178	174189179	A	G	ENSG00000152061	RABGAP1L	upstream_gene_variant;intron_variant	Archaic
chr1	174198196	174198197	T	C	ENSG00000152061	RABGAP1L	upstream_gene_variant;intron_variant,non_coding_transcript_variant;intron_variant	Archaic
chr1	174198761	174198762	C	T	ENSG00000152061	RABGAP1L	upstream_gene_variant;intron_variant,non_coding_transcript_variant;intron_variant	Archaic
chr1	174211561	174211562	A	G	ENSG00000152061	RABGAP1L	intron_variant,non_coding_transcript_variant;intron_variant	Archaic
chr1	174215611	174215612	A	G	ENSG00000152061	RABGAP1L	downstream_gene_variant;intron_variant	Archaic
chr1	174220982	174220983	A	C	ENSG00000152061	RABGAP1L	intron_variant	Archaic
chr1	174228106	174228107	C	T	ENSG00000152061	RABGAP1L	intron_variant	Archaic
chr1	174233444	174233445	C	T	ENSG00000152061	RABGAP1L	intron_variant	Archaic
chr1	174254920	174254921	T	C	ENSG00000152061	RABGAP1L	intron_variant,non_coding_transcript_variant;intron_variant	Archaic
chr1	174294596	174294597	T	G	ENSG00000152061	RABGAP1L	intron_variant,non_coding_transcript_variant;intron_variant	Archaic
chr1	174311559	174311560	T	C	ENSG00000152061	RABGAP1L	intron_variant,non_coding_transcript_variant;intron_variant	Archaic
chr1	174321299	174321300	C	G	ENSG00000152061	RABGAP1L	intron_variant,non_coding_transcript_variant;intron_variant;downstream_gene_variant	Archaic
chr1	174336576	174336577	G	A	ENSG00000152061	RABGAP1L	intron_variant,non_coding_transcript_variant;intron_variant;non_coding_transcript_exon_variant,non_coding_transcript_variant	Archaic
chr1	174363522	174363523	A	G	ENSG00000152061	RABGAP1L	intron_variant,non_coding_transcript_variant;intron_variant;downstream_gene_variant	Archaic
chr1	174370748	174370749	G	A	ENSG00000152061	RABGAP1L	intron_variant,non_coding_transcript_variant;intron_variant	Archaic
chr1	174385805	174385806	G	A	ENSG00000152061	RABGAP1L	intron_variant,non_coding_transcript_variant;intron_variant	Archaic
chr1	174388648	174388649	A	G	ENSG00000152061	RABGAP1L	intron_variant,non_coding_transcript_variant;intron_variant	Archaic
chr1	174389474	174389475	C	G	ENSG00000152061	RABGAP1L	intron_variant,non_coding_transcript_variant;intron_variant	Archaic
chr1	174395131	174395132	A	G	ENSG00000152061	RABGAP1L	intron_variant,non_coding_transcript_variant;intron_variant	Archaic
chr1	174938528	174938529	T	A	ENSG00000152061	RABGAP1L	splice_region_variant,intron_variant,NMD_transcript_variant;splice_region_variant,intron_variant,non_coding_transcript_variant;splice_region_variant,intron_variant	Human
chr1	174950652	174950653	A	G	ENSG00000152061	RABGAP1L	intron_variant,NMD_transcript_variant;intron_variant,non_coding_transcript_variant;intron_variant	Human
chr1	174962655	174962656	G	A	ENSG00000152061	RABGAP1L	upstream_gene_variant;downstream_gene_variant;3_prime_UTR_variant;intron_variant,non_coding_transcript_variant	Human
chr1	241125666	241125667	T	C	ENSG00000054277	OPN3	intron_variant	Archaic
chr1	241326789	241326790	C	T	ENSG00000054277	OPN3	intron_variant;regulatory_region_variant	Human
chr1	244007689	244007690	C	T	ENSG00000153187	HNRNPU	intron_variant;upstream_gene_variant;regulatory_region_variant	Archaic
chr1	244276965	244276966	A	G	ENSG00000153187	HNRNPU	downstream_gene_variant;regulatory_region_variant	Archaic
chr1	244458186	244458187	G	A	ENSG00000153187	HNRNPU	intergenic_variant	Archaic
chr1	245254484	245254485	G	A	ENSG00000153187	HNRNPU	downstream_gene_variant;intron_variant,non_coding_transcript_variant;intron_variant;non_coding_transcript_exon_variant,non_coding_transcript_variant;regulatory_region_variant	Human
chr1	245379798	245379799	C	T	ENSG00000153187	HNRNPU	intron_variant;intron_variant,non_coding_transcript_variant	Archaic
chr1	245542101	245542102	A	C	ENSG00000153187	HNRNPU	intron_variant;regulatory_region_variant	Archaic
chr1	245542243	245542244	T	C	ENSG00000153187	HNRNPU	intron_variant;regulatory_region_variant	Archaic
chr2	8632034	8632035	G	A	ENSG00000115738	ID2	regulatory_region_variant;intergenic_variant	Archaic
chr2	8688839	8688840	G	C	ENSG00000115738	ID2	intron_variant,non_coding_transcript_variant;regulatory_region_variant	Human
chr2	8801964	8801965	G	A	ENSG00000115738	ID2	downstream_gene_variant;regulatory_region_variant	Archaic
chr2	8815337	8815338	T	C	ENSG00000115738	ID2	downstream_gene_variant;intron_variant,non_coding_transcript_variant;upstream_gene_variant	Archaic
chr2	8818063	8818064	G	A	ENSG00000115738	ID2	upstream_gene_variant;non_coding_transcript_exon_variant,non_coding_transcript_variant;intron_variant,non_coding_transcript_variant;regulatory_region_variant	Archaic
chr2	8823674	8823675	C	A	ENSG00000115738	ID2	downstream_gene_variant;upstream_gene_variant;intron_variant,non_coding_transcript_variant;intron_variant;regulatory_region_variant	Archaic
chr2	9263799	9263800	C	T	ENSG00000115738	ID2	intergenic_variant	Archaic
chr2	9277378	9277379	C	T	ENSG00000115738	ID2	intergenic_variant	Archaic
chr2	9347979	9347980	C	G	ENSG00000115738	ID2	intron_variant;regulatory_region_variant	Archaic
chr2	9352736	9352737	A	G	ENSG00000115738	ID2	intron_variant;regulatory_region_variant	Human
chr2	9352757	9352758	A	G	ENSG00000115738	ID2	intron_variant;regulatory_region_variant	Human
chr2	9359106	9359107	T	C	ENSG00000115738	ID2	intron_variant	Human
chr2	9359115	9359116	A	T	ENSG00000115738	ID2	intron_variant	Human
chr2	9703712	9703713	G	A	ENSG00000115738	ID2	intergenic_variant	Archaic
chr2	10381960	10381961	A	G	ENSG00000134318	ROCK2	regulatory_region_variant;intergenic_variant	Archaic
chr2	10401152	10401153	G	A	ENSG00000134318	ROCK2	intergenic_variant	Archaic
chr2	10418034	10418035	G	A	ENSG00000134318	ROCK2	upstream_gene_variant	Archaic
chr2	12301981	12301982	G	A	ENSG00000134318	ROCK2	intron_variant,non_coding_transcript_variant	Archaic
chr2	23547681	23547682	C	A	ENSG00000119771	KLHL29	intergenic_variant	Human
chr2	23616283	23616284	G	A	ENSG00000119771	KLHL29	intron_variant	Archaic
chr2	23637728	23637729	G	A	ENSG00000119771	KLHL29	intron_variant;regulatory_region_variant	Human
chr2	23724932	23724933	C	A	ENSG00000119771	KLHL29	intron_variant;downstream_gene_variant	Archaic
chr2	23769859	23769860	C	T	ENSG00000119771	KLHL29	intron_variant;intron_variant,non_coding_transcript_variant	Archaic
chr2	23917816	23917817	C	T	ENSG00000119771	KLHL29	intron_variant,non_coding_transcript_variant;intron_variant	Human
chr2	24866082	24866083	A	G	ENSG00000119771	KLHL29	intron_variant;intron_variant,non_coding_transcript_variant	Archaic
chr2	29276196	29276197	T	A	ENSG00000213639	PPP1CB	downstream_gene_variant;3_prime_UTR_variant;regulatory_region_variant	Archaic
chr2	43333367	43333368	A	G	ENSG00000138095	LRPPRC	upstream_gene_variant;regulatory_region_variant	Archaic
chr2	43385464	43385465	C	T	ENSG00000138095	LRPPRC	intergenic_variant	Human
chr2	43387665	43387666	C	A	ENSG00000138095	LRPPRC	intergenic_variant	Archaic
chr2	43398142	43398143	G	A	ENSG00000138095	LRPPRC	intron_variant	Archaic
chr2	43405946	43405947	C	T	ENSG00000138095	LRPPRC	intron_variant	Archaic
chr2	43440264	43440265	G	T	ENSG00000138095	LRPPRC	intron_variant;regulatory_region_variant	Human
chr2	43654318	43654319	C	T	ENSG00000138078	PREPL	intron_variant,NMD_transcript_variant;intron_variant;intron_variant,non_coding_transcript_variant;downstream_gene_variant;regulatory_region_variant	Archaic
chr2	43654318	43654319	C	T	ENSG00000138095	LRPPRC	intron_variant,NMD_transcript_variant;intron_variant;intron_variant,non_coding_transcript_variant;downstream_gene_variant;regulatory_region_variant	Archaic
chr2	43767888	43767889	A	G	ENSG00000138078	PREPL	intron_variant,NMD_transcript_variant;intron_variant;intron_variant,non_coding_transcript_variant;regulatory_region_variant	Archaic
chr2	43767888	43767889	A	G	ENSG00000138095	LRPPRC	intron_variant,NMD_transcript_variant;intron_variant;intron_variant,non_coding_transcript_variant;regulatory_region_variant	Archaic
chr2	43804230	43804231	C	T	ENSG00000138078	PREPL	missense_variant;3_prime_UTR_variant,NMD_transcript_variant;missense_variant,NMD_transcript_variant;upstream_gene_variant;regulatory_region_variant	Archaic
chr2	43804230	43804231	C	T	ENSG00000138095	LRPPRC	missense_variant;3_prime_UTR_variant,NMD_transcript_variant;missense_variant,NMD_transcript_variant;upstream_gene_variant;regulatory_region_variant	Archaic
chr2	44001123	44001124	T	C	ENSG00000138078	PREPL	upstream_gene_variant;regulatory_region_variant	Archaic
chr2	44001123	44001124	T	C	ENSG00000138095	LRPPRC	upstream_gene_variant;regulatory_region_variant	Archaic
chr2	44113705	44113706	C	T	ENSG00000138095	LRPPRC	3_prime_UTR_variant;downstream_gene_variant	Human
chr2	44129894	44129895	G	C	ENSG00000138095	LRPPRC	upstream_gene_variant;intron_variant;non_coding_transcript_exon_variant,non_coding_transcript_variant	Archaic
chr2	44139438	44139439	A	G	ENSG00000138095	LRPPRC	intron_variant	Archaic
chr2	44159901	44159902	G	A	ENSG00000138095	LRPPRC	intron_variant	Archaic
chr2	44166683	44166684	T	C	ENSG00000138095	LRPPRC	intron_variant	Archaic
chr2	44169131	44169132	C	T	ENSG00000138078	PREPL	intron_variant	Archaic
chr2	44169131	44169132	C	T	ENSG00000138083	SIX3	intron_variant	Archaic
chr2	44169131	44169132	C	T	ENSG00000138095	LRPPRC	intron_variant	Archaic
chr2	44172896	44172897	G	A	ENSG00000138095	LRPPRC	intron_variant;downstream_gene_variant	Archaic
chr2	44178530	44178531	T	C	ENSG00000138095	LRPPRC	intron_variant;intron_variant,non_coding_transcript_variant	Archaic
chr2	44184113	44184114	A	C	ENSG00000138078	PREPL	intron_variant;intron_variant,non_coding_transcript_variant;downstream_gene_variant	Archaic
chr2	44184113	44184114	A	C	ENSG00000138083	SIX3	intron_variant;intron_variant,non_coding_transcript_variant;downstream_gene_variant	Archaic
chr2	44184113	44184114	A	C	ENSG00000138095	LRPPRC	intron_variant;intron_variant,non_coding_transcript_variant;downstream_gene_variant	Archaic
chr2	44184777	44184778	C	T	ENSG00000138095	LRPPRC	intron_variant;intron_variant,non_coding_transcript_variant;downstream_gene_variant	Archaic
chr2	44188404	44188405	T	A	ENSG00000138095	LRPPRC	intron_variant;intron_variant,non_coding_transcript_variant;downstream_gene_variant	Archaic
chr2	44191929	44191930	G	A	ENSG00000138095	LRPPRC	intron_variant;upstream_gene_variant	Archaic
chr2	44194952	44194953	C	T	ENSG00000138095	LRPPRC	intron_variant;upstream_gene_variant	Archaic
chr2	44200675	44200676	T	C	ENSG00000138095	LRPPRC	intron_variant;downstream_gene_variant	Archaic
chr2	44202133	44202134	A	G	ENSG00000138095	LRPPRC	intron_variant	Archaic
chr2	44205239	44205240	C	T	ENSG00000138078	PREPL	intron_variant	Archaic
chr2	44205239	44205240	C	T	ENSG00000138083	SIX3	intron_variant	Archaic
chr2	44205239	44205240	C	T	ENSG00000138095	LRPPRC	intron_variant	Archaic
chr2	44220119	44220120	C	T	ENSG00000138095	LRPPRC	intron_variant	Archaic
chr2	44223854	44223855	G	A	ENSG00000138078	PREPL	upstream_gene_variant;regulatory_region_variant	Archaic
chr2	44223854	44223855	G	A	ENSG00000138083	SIX3	upstream_gene_variant;regulatory_region_variant	Archaic
chr2	44223854	44223855	G	A	ENSG00000138095	LRPPRC	upstream_gene_variant;regulatory_region_variant	Archaic
chr2	44471617	44471618	T	G	ENSG00000138078	PREPL	downstream_gene_variant;upstream_gene_variant	Archaic
chr2	44471617	44471618	T	G	ENSG00000138083	SIX3	downstream_gene_variant;upstream_gene_variant	Archaic
chr2	44471617	44471618	T	G	ENSG00000138095	LRPPRC	downstream_gene_variant;upstream_gene_variant	Archaic
chr2	44515107	44515108	G	A	ENSG00000138078	PREPL	intron_variant	Archaic
chr2	44515107	44515108	G	A	ENSG00000138083	SIX3	intron_variant	Archaic
chr2	44515107	44515108	G	A	ENSG00000138095	LRPPRC	intron_variant	Archaic
chr2	71480381	71480382	A	T	ENSG00000116005	PCYOX1	intergenic_variant	Human
chr2	71480421	71480422	A	T	ENSG00000116005	PCYOX1	intergenic_variant	Human
chr2	71504821	71504822	G	A	ENSG00000116005	PCYOX1	intron_variant,non_coding_transcript_variant;regulatory_region_variant	Archaic
chr2	71505105	71505106	A	G	ENSG00000116005	PCYOX1	intron_variant,non_coding_transcript_variant;regulatory_region_variant	Human
chr2	207424014	207424015	A	G	ENSG00000118260	CREB1	intron_variant;regulatory_region_variant	Archaic
chr2	207424326	207424327	A	C	ENSG00000118260	CREB1	intron_variant;regulatory_region_variant	Archaic
chr2	207724085	207724086	T	C	ENSG00000118260	CREB1	regulatory_region_variant;intergenic_variant	Archaic
chr2	207798827	207798828	G	A	ENSG00000118260	CREB1	intergenic_variant	Human
chr2	208421026	208421027	T	A	ENSG00000118260	CREB1	upstream_gene_variant;intron_variant;intron_variant,non_coding_transcript_variant	Archaic
chr2	208563233	208563234	T	C	ENSG00000118260	CREB1	regulatory_region_variant;intergenic_variant	Archaic
chr2	208631037	208631038	C	A	ENSG00000118260	CREB1	downstream_gene_variant;3_prime_UTR_variant;regulatory_region_variant	Archaic
chr2	208631351	208631352	C	G	ENSG00000118260	CREB1	downstream_gene_variant;3_prime_UTR_variant;regulatory_region_variant	Archaic
chr2	208635687	208635688	C	G	ENSG00000118260	CREB1	upstream_gene_variant;regulatory_region_variant	Archaic
chr2	219720793	219720794	C	T	ENSG00000163497	FEV	upstream_gene_variant	Archaic
chr2	219903047	219903048	G	A	ENSG00000163497	FEV	intron_variant;intron_variant,non_coding_transcript_variant	Archaic
chr2	219925772	219925773	C	A	ENSG00000163497	FEV	upstream_gene_variant	Archaic
chr2	219944347	219944348	C	T	ENSG00000163497	FEV	intron_variant,NMD_transcript_variant;intron_variant;intron_variant,non_coding_transcript_variant;regulatory_region_variant	Archaic
chr2	219993407	219993408	G	A	ENSG00000163497	FEV	intron_variant,NMD_transcript_variant;intron_variant;intron_variant,non_coding_transcript_variant;upstream_gene_variant;regulatory_region_variant	Archaic
chr3	5294020	5294021	C	T	ENSG00000134107	BHLHE40	downstream_gene_variant;upstream_gene_variant	Human
chr3	5540915	5540916	T	C	ENSG00000134107	BHLHE40	intergenic_variant	Human
chr3	12200394	12200395	G	A	ENSG00000132170	PPARG	5_prime_UTR_variant;intron_variant,non_coding_transcript_variant;upstream_gene_variant;regulatory_region_variant	Human
chr3	12200472	12200473	C	T	ENSG00000132170	PPARG	5_prime_UTR_variant;intron_variant,non_coding_transcript_variant;upstream_gene_variant;regulatory_region_variant	Human
chr3	12223474	12223475	G	A	ENSG00000132170	PPARG	intron_variant,non_coding_transcript_variant;regulatory_region_variant	Archaic
chr3	12353429	12353430	C	T	ENSG00000132170	PPARG	intron_variant;intron_variant,non_coding_transcript_variant;upstream_gene_variant;regulatory_region_variant	Archaic
chr3	12356565	12356566	T	C	ENSG00000132170	PPARG	intron_variant;intron_variant,non_coding_transcript_variant	Archaic
chr3	12358573	12358574	C	T	ENSG00000132170	PPARG	intron_variant;intron_variant,non_coding_transcript_variant	Archaic
chr3	12363997	12363998	G	C	ENSG00000132170	PPARG	intron_variant;intron_variant,non_coding_transcript_variant	Archaic
chr3	12418931	12418932	G	A	ENSG00000132170	PPARG	intron_variant;intron_variant,non_coding_transcript_variant;upstream_gene_variant;intron_variant,NMD_transcript_variant	Archaic
chr3	12444059	12444060	G	C	ENSG00000132170	PPARG	intron_variant;intron_variant,non_coding_transcript_variant;intron_variant,NMD_transcript_variant	Archaic
chr3	12454465	12454466	T	C	ENSG00000132170	PPARG	intron_variant;intron_variant,NMD_transcript_variant	Archaic
chr3	12461686	12461687	A	C	ENSG00000132170	PPARG	intron_variant;downstream_gene_variant;intron_variant,NMD_transcript_variant	Archaic
chr3	12465051	12465052	C	G	ENSG00000132170	PPARG	intron_variant;intron_variant,NMD_transcript_variant;regulatory_region_variant	Archaic
chr3	12467382	12467383	G	A	ENSG00000132170	PPARG	intron_variant;intron_variant,NMD_transcript_variant;regulatory_region_variant	Archaic
chr3	12470936	12470937	C	T	ENSG00000132170	PPARG	intron_variant;intron_variant,NMD_transcript_variant	Archaic
chr3	12483021	12483022	C	T	ENSG00000132170	PPARG	regulatory_region_variant;intergenic_variant	Archaic
chr3	12484483	12484484	A	G	ENSG00000132170	PPARG	intergenic_variant	Human
chr3	12484547	12484548	A	G	ENSG00000132170	PPARG	intergenic_variant	Human
chr3	13036299	13036300	A	G	ENSG00000132170	PPARG	intron_variant,non_coding_transcript_variant;intron_variant;regulatory_region_variant	Archaic
chr3	47764678	47764679	C	G	ENSG00000114268	PFKFB4	intron_variant,non_coding_transcript_variant;intron_variant	Archaic
chr3	47906920	47906921	T	C	ENSG00000114268	PFKFB4	intron_variant;downstream_gene_variant;regulatory_region_variant	Human
chr3	48147226	48147227	G	A	ENSG00000114268	PFKFB4	intergenic_variant	Human
chr3	48407011	48407012	A	C	ENSG00000114268	PFKFB4	intergenic_variant	Archaic
chr3	50574985	50574986	G	A	ENSG00000088543	C3orf18	intergenic_variant	Archaic
chr3	50574985	50574986	G	A	ENSG00000114353	GNAI2	intergenic_variant	Archaic
chr3	50574985	50574986	G	A	ENSG00000164068	RNF123	intergenic_variant	Archaic
chr3	50605126	50605127	G	C	ENSG00000088543	C3orf18	upstream_gene_variant;5_prime_UTR_variant;intron_variant,non_coding_transcript_variant;intron_variant;regulatory_region_variant	Archaic
chr3	50605126	50605127	G	C	ENSG00000114353	GNAI2	upstream_gene_variant;5_prime_UTR_variant;intron_variant,non_coding_transcript_variant;intron_variant;regulatory_region_variant	Archaic
chr3	50605126	50605127	G	C	ENSG00000164068	RNF123	upstream_gene_variant;5_prime_UTR_variant;intron_variant,non_coding_transcript_variant;intron_variant;regulatory_region_variant	Archaic
chr3	50611578	50611579	C	T	ENSG00000088543	C3orf18	intron_variant,NMD_transcript_variant;intron_variant;upstream_gene_variant;intron_variant,non_coding_transcript_variant	Archaic
chr3	50611578	50611579	C	T	ENSG00000114353	GNAI2	intron_variant,NMD_transcript_variant;intron_variant;upstream_gene_variant;intron_variant,non_coding_transcript_variant	Archaic
chr3	50611578	50611579	C	T	ENSG00000164068	RNF123	intron_variant,NMD_transcript_variant;intron_variant;upstream_gene_variant;intron_variant,non_coding_transcript_variant	Archaic
chr3	50619162	50619163	C	G	ENSG00000088543	C3orf18	3_prime_UTR_variant,NMD_transcript_variant;downstream_gene_variant;3_prime_UTR_variant	Archaic
chr3	50619162	50619163	C	G	ENSG00000114353	GNAI2	3_prime_UTR_variant,NMD_transcript_variant;downstream_gene_variant;3_prime_UTR_variant	Archaic
chr3	50619162	50619163	C	G	ENSG00000164068	RNF123	3_prime_UTR_variant,NMD_transcript_variant;downstream_gene_variant;3_prime_UTR_variant	Archaic
chr3	50628191	50628192	G	C	ENSG00000088543	C3orf18	regulatory_region_variant;intergenic_variant	Archaic
chr3	50628191	50628192	G	C	ENSG00000114353	GNAI2	regulatory_region_variant;intergenic_variant	Archaic
chr3	50628191	50628192	G	C	ENSG00000164068	RNF123	regulatory_region_variant;intergenic_variant	Archaic
chr3	50636985	50636986	G	A	ENSG00000088543	C3orf18	intergenic_variant	Archaic
chr3	50636985	50636986	G	A	ENSG00000114353	GNAI2	intergenic_variant	Archaic
chr3	50636985	50636986	G	A	ENSG00000164068	RNF123	intergenic_variant	Archaic
chr3	50639075	50639076	T	G	ENSG00000088543	C3orf18	downstream_gene_variant	Archaic
chr3	50639075	50639076	T	G	ENSG00000114353	GNAI2	downstream_gene_variant	Archaic
chr3	50639075	50639076	T	G	ENSG00000164068	RNF123	downstream_gene_variant	Archaic
chr3	50644227	50644228	T	C	ENSG00000088543	C3orf18	upstream_gene_variant;3_prime_UTR_variant;non_coding_transcript_exon_variant,non_coding_transcript_variant;regulatory_region_variant	Archaic
chr3	50644227	50644228	T	C	ENSG00000114353	GNAI2	upstream_gene_variant;3_prime_UTR_variant;non_coding_transcript_exon_variant,non_coding_transcript_variant;regulatory_region_variant	Archaic
chr3	50644227	50644228	T	C	ENSG00000164068	RNF123	upstream_gene_variant;3_prime_UTR_variant;non_coding_transcript_exon_variant,non_coding_transcript_variant;regulatory_region_variant	Archaic
chr3	50657200	50657201	A	G	ENSG00000088543	C3orf18	intron_variant	Human
chr3	50657200	50657201	A	G	ENSG00000114353	GNAI2	intron_variant	Human
chr3	50657200	50657201	A	G	ENSG00000164068	RNF123	intron_variant	Human
chr3	50664864	50664865	A	G	ENSG00000088543	C3orf18	intron_variant;regulatory_region_variant	Archaic
chr3	50664864	50664865	A	G	ENSG00000114353	GNAI2	intron_variant;regulatory_region_variant	Archaic
chr3	50664864	50664865	A	G	ENSG00000164068	RNF123	intron_variant;regulatory_region_variant	Archaic
chr3	51388459	51388460	T	C	ENSG00000088543	C3orf18	intron_variant	Archaic
chr3	58106838	58106839	A	G	ENSG00000198643	FAM3D	intron_variant	Archaic
chr3	58860221	58860222	C	T	ENSG00000198643	FAM3D	intron_variant;intron_variant,non_coding_transcript_variant;intron_variant,NMD_transcript_variant;regulatory_region_variant	Archaic
chr3	58976878	58976879	G	A	ENSG00000198643	FAM3D	intron_variant;intron_variant,non_coding_transcript_variant;intron_variant,NMD_transcript_variant;regulatory_region_variant	Archaic
chr3	59038594	59038595	G	A	ENSG00000198643	FAM3D	upstream_gene_variant;regulatory_region_variant	Archaic
chr3	59327847	59327848	A	C	ENSG00000198643	FAM3D	intergenic_variant	Archaic
chr3	70939570	70939571	G	C	ENSG00000163421	PROK2	intergenic_variant	Human
chr3	71115631	71115632	A	G	ENSG00000163421	PROK2	intron_variant;upstream_gene_variant;intron_variant,NMD_transcript_variant;regulatory_region_variant	Human
chr3	71138741	71138742	C	G	ENSG00000163421	PROK2	intron_variant;intron_variant,NMD_transcript_variant;regulatory_region_variant	Archaic
chr3	71139401	71139402	A	C	ENSG00000163421	PROK2	intron_variant;intron_variant,NMD_transcript_variant	Archaic
chr3	71191398	71191399	T	C	ENSG00000163421	PROK2	intron_variant;intron_variant,NMD_transcript_variant;regulatory_region_variant	Human
chr3	71434401	71434402	G	C	ENSG00000163421	PROK2	intron_variant;intron_variant,NMD_transcript_variant;regulatory_region_variant	Archaic
chr3	71478600	71478601	C	T	ENSG00000163421	PROK2	intron_variant;intron_variant,NMD_transcript_variant;regulatory_region_variant	Archaic
chr3	71553799	71553800	G	A	ENSG00000163421	PROK2	intron_variant;intron_variant,non_coding_transcript_variant	Archaic
chr3	71558423	71558424	C	T	ENSG00000163421	PROK2	intron_variant;intron_variant,non_coding_transcript_variant;regulatory_region_variant	Archaic
chr3	71566471	71566472	T	C	ENSG00000163421	PROK2	intron_variant;intron_variant,non_coding_transcript_variant;regulatory_region_variant	Human
chr3	71571967	71571968	G	A	ENSG00000163421	PROK2	intron_variant;intron_variant,non_coding_transcript_variant;regulatory_region_variant	Human
chr3	71573846	71573847	T	C	ENSG00000163421	PROK2	intron_variant;intron_variant,non_coding_transcript_variant;regulatory_region_variant	Human
chr3	71574032	71574033	G	T	ENSG00000163421	PROK2	intron_variant;intron_variant,non_coding_transcript_variant;regulatory_region_variant	Human
chr3	71582032	71582033	A	G	ENSG00000163421	PROK2	intron_variant;intron_variant,non_coding_transcript_variant	Human
chr3	71585590	71585591	G	T	ENSG00000163421	PROK2	intron_variant;intron_variant,non_coding_transcript_variant;regulatory_region_variant	Human
chr3	71596514	71596515	T	C	ENSG00000163421	PROK2	upstream_gene_variant;intron_variant,non_coding_transcript_variant;intron_variant;regulatory_region_variant	Archaic
chr3	71597248	71597249	A	G	ENSG00000163421	PROK2	upstream_gene_variant;intron_variant,non_coding_transcript_variant;intron_variant;regulatory_region_variant	Archaic
chr3	71600899	71600900	A	G	ENSG00000163421	PROK2	intron_variant,non_coding_transcript_variant;intron_variant;regulatory_region_variant	Human
chr3	71613853	71613854	G	A	ENSG00000163421	PROK2	intron_variant,non_coding_transcript_variant;intron_variant	Archaic
chr3	71614533	71614534	C	T	ENSG00000163421	PROK2	intron_variant,non_coding_transcript_variant;downstream_gene_variant;intron_variant	Archaic
chr3	71617531	71617532	C	A	ENSG00000163421	PROK2	intron_variant,non_coding_transcript_variant;downstream_gene_variant;intron_variant;regulatory_region_variant	Archaic
chr3	71638008	71638009	C	T	ENSG00000163421	PROK2	upstream_gene_variant;downstream_gene_variant	Archaic
chr3	71754794	71754795	G	A	ENSG00000163421	PROK2	intron_variant;intron_variant,non_coding_transcript_variant	Archaic
chr3	72653680	72653681	C	G	ENSG00000163421	PROK2	intergenic_variant	Human
chr3	114867198	114867199	G	T	ENSG00000151577	DRD3	upstream_gene_variant;regulatory_region_variant	Archaic
chr3	119630888	119630889	C	T	ENSG00000082701	GSK3B	intron_variant	Archaic
chr3	127351560	127351561	T	C	ENSG00000179348	GATA2	intron_variant	Archaic
chr3	127814088	127814089	G	C	ENSG00000179348	GATA2	intron_variant;intron_variant,NMD_transcript_variant;regulatory_region_variant	Archaic
chr3	127898079	127898080	C	T	ENSG00000179348	GATA2	intron_variant;intron_variant,non_coding_transcript_variant	Archaic
chr3	127898110	127898111	G	T	ENSG00000179348	GATA2	intron_variant;intron_variant,non_coding_transcript_variant	Archaic
chr3	127899417	127899418	T	C	ENSG00000179348	GATA2	intron_variant;intron_variant,non_coding_transcript_variant;regulatory_region_variant	Archaic
chr3	128005715	128005716	C	T	ENSG00000179348	GATA2	intron_variant;intron_variant,non_coding_transcript_variant	Archaic
chr3	128041160	128041161	G	A	ENSG00000179348	GATA2	intron_variant;intron_variant,non_coding_transcript_variant;regulatory_region_variant	Archaic
chr3	128045297	128045298	C	G	ENSG00000179348	GATA2	intron_variant;intron_variant,non_coding_transcript_variant	Archaic
chr3	128074660	128074661	A	C	ENSG00000179348	GATA2	intron_variant	Archaic
chr3	128081661	128081662	C	G	ENSG00000179348	GATA2	downstream_gene_variant;intron_variant	Archaic
chr3	128101764	128101765	C	T	ENSG00000179348	GATA2	intron_variant;regulatory_region_variant	Archaic
chr3	128102733	128102734	G	A	ENSG00000179348	GATA2	intron_variant;regulatory_region_variant	Archaic
chr3	128117745	128117746	G	A	ENSG00000179348	GATA2	intron_variant;regulatory_region_variant	Archaic
chr3	128220985	128220986	C	A	ENSG00000179348	GATA2	downstream_gene_variant;non_coding_transcript_exon_variant,non_coding_transcript_variant	Archaic
chr3	128781217	128781218	G	A	ENSG00000163914	RHO	3_prime_UTR_variant;regulatory_region_variant	Human
chr3	128781217	128781218	G	A	ENSG00000179348	GATA2	3_prime_UTR_variant;regulatory_region_variant	Human
chr3	128782789	128782790	G	A	ENSG00000163914	RHO	downstream_gene_variant	Archaic
chr3	128782789	128782790	G	A	ENSG00000179348	GATA2	downstream_gene_variant	Archaic
chr3	128902965	128902966	G	A	ENSG00000163914	RHO	upstream_gene_variant;regulatory_region_variant	Archaic
chr3	128902965	128902966	G	A	ENSG00000179348	GATA2	upstream_gene_variant;regulatory_region_variant	Archaic
chr3	129163156	129163157	C	T	ENSG00000163914	RHO	intron_variant;upstream_gene_variant;intron_variant,NMD_transcript_variant	Archaic
chr3	129163156	129163157	C	T	ENSG00000179348	GATA2	intron_variant;upstream_gene_variant;intron_variant,NMD_transcript_variant	Archaic
chr3	136829469	136829470	T	C	ENSG00000168875	SOX14	regulatory_region_variant;intergenic_variant	Archaic
chr3	137480903	137480904	A	C	ENSG00000168875	SOX14	upstream_gene_variant	Archaic
chr3	137843778	137843779	A	G	ENSG00000168875	SOX14	intron_variant;regulatory_region_variant	Archaic
chr3	137905854	137905855	C	G	ENSG00000168875	SOX14	upstream_gene_variant;regulatory_region_variant	Archaic
chr3	173089938	173089939	C	T	ENSG00000169760	NLGN1	regulatory_region_variant;intergenic_variant	Archaic
chr3	173089988	173089989	C	G	ENSG00000169760	NLGN1	regulatory_region_variant;intergenic_variant	Archaic
chr3	173112391	173112392	A	G	ENSG00000169760	NLGN1	upstream_gene_variant	Archaic
chr3	173127508	173127509	T	C	ENSG00000169760	NLGN1	intron_variant	Archaic
chr3	173188934	173188935	T	G	ENSG00000169760	NLGN1	intron_variant	Archaic
chr3	173193528	173193529	T	C	ENSG00000169760	NLGN1	intron_variant	Archaic
chr3	173197696	173197697	G	T	ENSG00000169760	NLGN1	intron_variant	Archaic
chr3	173220479	173220480	C	G	ENSG00000169760	NLGN1	intron_variant	Archaic
chr3	173221061	173221062	C	T	ENSG00000169760	NLGN1	intron_variant	Archaic
chr3	173223205	173223206	C	T	ENSG00000169760	NLGN1	intron_variant	Archaic
chr3	173491312	173491313	T	C	ENSG00000169760	NLGN1	intron_variant	Archaic
chr3	173491361	173491362	T	C	ENSG00000169760	NLGN1	intron_variant	Archaic
chr3	173493746	173493747	T	C	ENSG00000169760	NLGN1	intron_variant	Archaic
chr3	173498054	173498055	T	C	ENSG00000169760	NLGN1	intron_variant	Archaic
chr3	173508829	173508830	G	C	ENSG00000169760	NLGN1	intron_variant	Archaic
chr3	173547806	173547807	A	G	ENSG00000169760	NLGN1	intron_variant	Archaic
chr3	173559489	173559490	G	A	ENSG00000169760	NLGN1	intron_variant	Archaic
chr3	185911704	185911705	A	G	ENSG00000181092	ADIPOQ	intron_variant;intron_variant,non_coding_transcript_variant;regulatory_region_variant	Archaic
chr3	185935678	185935679	T	C	ENSG00000181092	ADIPOQ	intron_variant;intron_variant,non_coding_transcript_variant;regulatory_region_variant	Archaic
chr3	186132804	186132805	G	A	ENSG00000181092	ADIPOQ	intergenic_variant	Human
chr3	187461186	187461187	G	A	ENSG00000181092	ADIPOQ	intron_variant,non_coding_transcript_variant;intron_variant;upstream_gene_variant;regulatory_region_variant	Human
chr4	2263922	2263923	C	T	ENSG00000087266	SH3BP2	5_prime_UTR_variant;upstream_gene_variant;TF_binding_site_variant	Human
chr4	2293177	2293178	C	T	ENSG00000087266	SH3BP2	intron_variant;upstream_gene_variant	Human
chr4	3043162	3043163	C	G	ENSG00000087266	SH3BP2	downstream_gene_variant;upstream_gene_variant	Human
chr4	3783178	3783179	A	G	ENSG00000087266	SH3BP2	regulatory_region_variant;intergenic_variant	Archaic
chr4	55536216	55536217	G	A	ENSG00000134852	CLOCK	intron_variant;intron_variant,non_coding_transcript_variant;regulatory_region_variant	Archaic
chr4	57107171	57107172	A	G	ENSG00000134852	CLOCK	intron_variant;regulatory_region_variant	Human
chr4	57272454	57272455	C	G	ENSG00000134852	CLOCK	intron_variant,non_coding_transcript_variant;intron_variant,NMD_transcript_variant;intron_variant;upstream_gene_variant	Archaic
chr4	57333204	57333205	C	G	ENSG00000134852	CLOCK	upstream_gene_variant;5_prime_UTR_variant;downstream_gene_variant;regulatory_region_variant	Archaic
chr4	82019494	82019495	T	A	ENSG00000138669	PRKG2	intron_variant,non_coding_transcript_variant;intron_variant	Archaic
chr4	82055394	82055395	C	A	ENSG00000138669	PRKG2	intron_variant,non_coding_transcript_variant;intron_variant	Archaic
chr4	82070946	82070947	C	T	ENSG00000138669	PRKG2	intron_variant,non_coding_transcript_variant;intron_variant	Archaic
chr4	82256635	82256636	G	A	ENSG00000138669	PRKG2	downstream_gene_variant;regulatory_region_variant	Archaic
chr4	83707359	83707360	G	A	ENSG00000138668	HNRNPD	intron_variant	Archaic
chr4	83976215	83976216	T	C	ENSG00000138668	HNRNPD	intron_variant;intron_variant,non_coding_transcript_variant;regulatory_region_variant	Archaic
chr4	83976216	83976217	C	T	ENSG00000138668	HNRNPD	intron_variant;intron_variant,non_coding_transcript_variant;regulatory_region_variant	Archaic
chr4	84005479	84005480	G	C	ENSG00000138668	HNRNPD	regulatory_region_variant;intergenic_variant	Human
chr4	84005549	84005550	G	T	ENSG00000138668	HNRNPD	regulatory_region_variant;intergenic_variant	Human
chr4	86512833	86512834	G	A	ENSG00000109339	MAPK10	intron_variant,non_coding_transcript_variant;intron_variant;regulatory_region_variant	Archaic
chr4	86539387	86539388	T	A	ENSG00000109339	MAPK10	intron_variant,non_coding_transcript_variant;intron_variant	Archaic
chr4	86681809	86681810	T	G	ENSG00000109339	MAPK10	intron_variant;regulatory_region_variant	Archaic
chr4	86693939	86693940	A	G	ENSG00000109339	MAPK10	intron_variant	Archaic
chr4	86744647	86744648	A	G	ENSG00000109339	MAPK10	upstream_gene_variant;intron_variant	Archaic
chr4	86930674	86930675	G	A	ENSG00000109339	MAPK10	downstream_gene_variant	Human
chr4	86930721	86930722	C	A	ENSG00000109339	MAPK10	downstream_gene_variant	Human
chr4	87022164	87022165	C	T	ENSG00000109339	MAPK10	intron_variant;downstream_gene_variant;intron_variant,NMD_transcript_variant;intron_variant,non_coding_transcript_variant;upstream_gene_variant	Human
chr4	87183560	87183561	C	A	ENSG00000109339	MAPK10	intron_variant;intron_variant,NMD_transcript_variant;intron_variant,non_coding_transcript_variant	Human
chr4	87346026	87346027	T	C	ENSG00000109339	MAPK10	intron_variant,NMD_transcript_variant;intron_variant;intron_variant,non_coding_transcript_variant	Archaic
chr4	87372606	87372607	T	C	ENSG00000109339	MAPK10	intron_variant,NMD_transcript_variant;intron_variant;intron_variant,non_coding_transcript_variant	Human
chr4	87375040	87375041	G	C	ENSG00000109339	MAPK10	upstream_gene_variant;intron_variant;intron_variant,non_coding_transcript_variant	Human
chr4	87375042	87375043	A	G	ENSG00000109339	MAPK10	upstream_gene_variant;intron_variant;intron_variant,non_coding_transcript_variant	Archaic
chr4	87381616	87381617	C	T	ENSG00000109339	MAPK10	intron_variant;intron_variant,non_coding_transcript_variant	Human
chr4	87386682	87386683	G	T	ENSG00000109339	MAPK10	intron_variant;intron_variant,non_coding_transcript_variant	Human
chr4	87389480	87389481	C	T	ENSG00000109339	MAPK10	intron_variant;intron_variant,non_coding_transcript_variant	Archaic
chr4	87391504	87391505	A	G	ENSG00000109339	MAPK10	intron_variant;intron_variant,non_coding_transcript_variant	Human
chr4	87393040	87393041	C	A	ENSG00000109339	MAPK10	intron_variant;intron_variant,non_coding_transcript_variant	Human
chr4	87394340	87394341	T	G	ENSG00000109339	MAPK10	intron_variant;intron_variant,non_coding_transcript_variant	Archaic
chr4	87394410	87394411	G	T	ENSG00000109339	MAPK10	intron_variant;intron_variant,non_coding_transcript_variant	Human
chr4	87394743	87394744	A	C	ENSG00000109339	MAPK10	intron_variant;intron_variant,non_coding_transcript_variant	Human
chr4	87403949	87403950	G	A	ENSG00000109339	MAPK10	intron_variant;intron_variant,non_coding_transcript_variant	Archaic
chr4	87410560	87410561	C	T	ENSG00000109339	MAPK10	intron_variant;intron_variant,non_coding_transcript_variant	Archaic
chr4	87979930	87979931	T	A	ENSG00000109339	MAPK10	intron_variant;regulatory_region_variant	Archaic
chr4	88041847	88041848	C	T	ENSG00000109339	MAPK10	intron_variant;intron_variant,non_coding_transcript_variant	Archaic
chr4	102410393	102410394	C	G	ENSG00000153064	BANK1	intron_variant	Archaic
chr4	102544817	102544818	G	A	ENSG00000153064	BANK1	intron_variant	Human
chr4	139792555	139792556	T	C	ENSG00000151014	NOCT	intron_variant,non_coding_transcript_variant;regulatory_region_variant	Archaic
chr4	139832179	139832180	G	A	ENSG00000151014	NOCT	intron_variant,non_coding_transcript_variant	Archaic
chr4	139838181	139838182	C	G	ENSG00000151014	NOCT	intron_variant,non_coding_transcript_variant;TF_binding_site_variant	Archaic
chr4	140743582	140743583	C	T	ENSG00000151014	NOCT	intron_variant	Archaic
chr4	140743590	140743591	A	G	ENSG00000151014	NOCT	intron_variant	Human
chr4	140743595	140743596	T	C	ENSG00000151014	NOCT	intron_variant	Archaic
chr4	140958673	140958674	A	G	ENSG00000151014	NOCT	intron_variant;regulatory_region_variant	Archaic
chr4	155482227	155482228	A	G	ENSG00000185149	NPY2R	upstream_gene_variant;regulatory_region_variant	Archaic
chr4	155488175	155488176	T	A	ENSG00000185149	NPY2R	intron_variant;intron_variant,non_coding_transcript_variant;intron_variant,NMD_transcript_variant;downstream_gene_variant	Archaic
chr4	156597309	156597310	G	A	ENSG00000185149	NPY2R	intron_variant,NMD_transcript_variant;intron_variant;intron_variant,non_coding_transcript_variant	Archaic
chr4	186628378	186628379	C	T	ENSG00000168412	MTNR1A	intron_variant;intron_variant,non_coding_transcript_variant;downstream_gene_variant;regulatory_region_variant	Archaic
chr4	186790344	186790345	A	C	ENSG00000168412	MTNR1A	intron_variant,non_coding_transcript_variant;intron_variant;regulatory_region_variant	Archaic
chr4	186790825	186790826	A	C	ENSG00000168412	MTNR1A	intron_variant,non_coding_transcript_variant;intron_variant;regulatory_region_variant	Human
chr4	186833006	186833007	A	C	ENSG00000168412	MTNR1A	intron_variant,non_coding_transcript_variant;intron_variant;regulatory_region_variant	Archaic
chr4	186920314	186920315	G	A	ENSG00000168412	MTNR1A	intergenic_variant	Archaic
chr4	188426393	188426394	A	G	ENSG00000168412	MTNR1A	intergenic_variant	Archaic
chr5	62515389	62515390	T	C	ENSG00000178394	HTR1A	intergenic_variant	Archaic
chr5	71708356	71708357	C	G	ENSG00000164326	CARTPT	upstream_gene_variant;regulatory_region_variant	Archaic
chr5	71762248	71762249	G	A	ENSG00000164326	CARTPT	intron_variant;intron_variant,NMD_transcript_variant;regulatory_region_variant	Archaic
chr5	71768855	71768856	G	A	ENSG00000164326	CARTPT	intron_variant;intron_variant,NMD_transcript_variant;regulatory_region_variant	Archaic
chr5	71781743	71781744	A	G	ENSG00000164326	CARTPT	intron_variant;intron_variant,NMD_transcript_variant;regulatory_region_variant	Archaic
chr5	71790844	71790845	A	G	ENSG00000164326	CARTPT	intron_variant;intron_variant,NMD_transcript_variant;regulatory_region_variant	Archaic
chr5	71803541	71803542	C	A	ENSG00000164326	CARTPT	5_prime_UTR_variant;upstream_gene_variant	Archaic
chr5	71811280	71811281	G	A	ENSG00000164326	CARTPT	regulatory_region_variant;intergenic_variant	Archaic
chr5	71839381	71839382	G	A	ENSG00000164326	CARTPT	regulatory_region_variant;intergenic_variant	Archaic
chr5	71902075	71902076	C	G	ENSG00000164326	CARTPT	intron_variant,non_coding_transcript_variant;regulatory_region_variant	Archaic
chr5	71955875	71955876	T	C	ENSG00000164326	CARTPT	intron_variant,non_coding_transcript_variant	Archaic
chr5	133461656	133461657	T	C	ENSG00000119048	UBE2B	intron_variant;intron_variant,non_coding_transcript_variant;intron_variant,NMD_transcript_variant;regulatory_region_variant	Archaic
chr5	133927240	133927241	C	G	ENSG00000119048	UBE2B	regulatory_region_variant;intergenic_variant	Human
chr5	134398876	134398877	G	C	ENSG00000119048	UBE2B	intron_variant;intron_variant,non_coding_transcript_variant	Archaic
chr5	134649172	134649173	C	T	ENSG00000119048	UBE2B	intron_variant;intron_variant,non_coding_transcript_variant;regulatory_region_variant	Archaic
chr5	134664963	134664964	C	G	ENSG00000119048	UBE2B	intron_variant;intron_variant,non_coding_transcript_variant;downstream_gene_variant	Human
chr5	137099706	137099707	G	A	ENSG00000120738	EGR1	downstream_gene_variant	Archaic
chr5	137172919	137172920	C	T	ENSG00000120738	EGR1	intron_variant,non_coding_transcript_variant;regulatory_region_variant	Archaic
chr5	137514607	137514608	C	A	ENSG00000120738	EGR1	upstream_gene_variant;5_prime_UTR_variant;5_prime_UTR_variant,NMD_transcript_variant;intron_variant;regulatory_region_variant	Archaic
chr5	137971084	137971085	A	C	ENSG00000120738	EGR1	intron_variant	Human
chr5	138301863	138301864	C	T	ENSG00000120738	EGR1	intron_variant;intron_variant,non_coding_transcript_variant	Human
chr5	138598382	138598383	C	A	ENSG00000120738	EGR1	intron_variant,non_coding_transcript_variant;regulatory_region_variant	Archaic
chr5	138659104	138659105	C	T	ENSG00000120738	EGR1	intron_variant,non_coding_transcript_variant;intron_variant;downstream_gene_variant;intron_variant,NMD_transcript_variant	Human
chr5	138672915	138672916	C	G	ENSG00000120738	EGR1	upstream_gene_variant	Human
chr5	140382706	140382707	C	A	ENSG00000171720	HDAC3	intron_variant	Archaic
chr5	141117034	141117035	C	A	ENSG00000171720	HDAC3	regulatory_region_variant;intergenic_variant	Archaic
chr5	142005469	142005470	T	C	ENSG00000113580	NR3C1	upstream_gene_variant;intron_variant;intron_variant,non_coding_transcript_variant;regulatory_region_variant	Human
chr5	142005469	142005470	T	C	ENSG00000171720	HDAC3	upstream_gene_variant;intron_variant;intron_variant,non_coding_transcript_variant;regulatory_region_variant	Human
chr5	158500327	158500328	G	A	ENSG00000170214	ADRA1B	intron_variant;intron_variant,non_coding_transcript_variant;regulatory_region_variant	Archaic
chr5	158524972	158524973	G	A	ENSG00000170214	ADRA1B	intron_variant;upstream_gene_variant;intron_variant,non_coding_transcript_variant;regulatory_region_variant	Archaic
chr5	158526326	158526327	G	T	ENSG00000170214	ADRA1B	intron_variant;upstream_gene_variant;intron_variant,non_coding_transcript_variant;regulatory_region_variant	Archaic
chr5	158529696	158529697	C	T	ENSG00000170214	ADRA1B	upstream_gene_variant;intron_variant,non_coding_transcript_variant	Archaic
chr5	158555372	158555373	A	G	ENSG00000170214	ADRA1B	regulatory_region_variant;intergenic_variant	Archaic
chr5	158839386	158839387	C	A	ENSG00000170214	ADRA1B	regulatory_region_variant;intergenic_variant	Archaic
chr5	159295408	159295409	A	G	ENSG00000170214	ADRA1B	non_coding_transcript_exon_variant,non_coding_transcript_variant	Human
chr5	159307278	159307279	C	A	ENSG00000170214	ADRA1B	intergenic_variant	Archaic
chr5	159307734	159307735	G	A	ENSG00000170214	ADRA1B	intergenic_variant	Archaic
chr5	159339104	159339105	G	C	ENSG00000170214	ADRA1B	upstream_gene_variant;regulatory_region_variant	Archaic
chr5	159339537	159339538	G	C	ENSG00000170214	ADRA1B	upstream_gene_variant;regulatory_region_variant	Human
chr5	171725469	171725470	C	T	ENSG00000072803	FBXW11	intergenic_variant	Archaic
chr5	171930959	171930960	G	C	ENSG00000072803	FBXW11	intergenic_variant	Archaic
chr5	171969925	171969926	G	A	ENSG00000072803	FBXW11	intergenic_variant	Archaic
chr5	172128708	172128709	G	A	ENSG00000072803	FBXW11	upstream_gene_variant	Archaic
chr5	174680626	174680627	A	G	ENSG00000184845	DRD1	regulatory_region_variant;intergenic_variant	Archaic
chr5	174694851	174694852	T	C	ENSG00000184845	DRD1	intergenic_variant	Archaic
chr5	175080397	175080398	G	A	ENSG00000184845	DRD1	upstream_gene_variant;regulatory_region_variant	Archaic
chr5	175093309	175093310	G	T	ENSG00000184845	DRD1	intron_variant	Human
chr5	175874163	175874164	C	T	ENSG00000213347	MXD3	upstream_gene_variant;regulatory_region_variant	Archaic
chr5	175874776	175874777	T	C	ENSG00000213347	MXD3	upstream_gene_variant;5_prime_UTR_variant;regulatory_region_variant	Human
chr5	175875792	175875793	A	G	ENSG00000213347	MXD3	upstream_gene_variant;intron_variant;intron_variant,non_coding_transcript_variant;regulatory_region_variant	Archaic
chr5	175879600	175879601	G	A	ENSG00000213347	MXD3	downstream_gene_variant;intron_variant;upstream_gene_variant;intron_variant,non_coding_transcript_variant;regulatory_region_variant	Human
chr5	175885088	175885089	C	T	ENSG00000213347	MXD3	intron_variant;intron_variant,non_coding_transcript_variant;downstream_gene_variant;regulatory_region_variant	Human
chr5	175917491	175917492	T	G	ENSG00000213347	MXD3	upstream_gene_variant;intron_variant;downstream_gene_variant	Human
chr5	175917492	175917493	T	A	ENSG00000213347	MXD3	upstream_gene_variant;intron_variant;downstream_gene_variant	Human
chr5	175917493	175917494	C	A	ENSG00000213347	MXD3	upstream_gene_variant;intron_variant;downstream_gene_variant	Human
chr5	175921896	175921897	C	T	ENSG00000213347	MXD3	intron_variant,non_coding_transcript_variant;intron_variant	Archaic
chr5	175928675	175928676	A	G	ENSG00000213347	MXD3	downstream_gene_variant;intron_variant;regulatory_region_variant	Archaic
chr5	175974594	175974595	T	G	ENSG00000213347	MXD3	intron_variant,NMD_transcript_variant;upstream_gene_variant;intron_variant;non_coding_transcript_exon_variant,non_coding_transcript_variant;regulatory_region_variant	Archaic
chr5	176738011	176738012	C	G	ENSG00000213347	MXD3	downstream_gene_variant;upstream_gene_variant;non_coding_transcript_exon_variant,non_coding_transcript_variant;intron_variant;regulatory_region_variant	Human
chr5	176852747	176852748	C	T	ENSG00000213347	MXD3	upstream_gene_variant;intron_variant;regulatory_region_variant	Archaic
chr5	176852799	176852800	C	T	ENSG00000213347	MXD3	upstream_gene_variant;intron_variant;regulatory_region_variant	Human
chr5	176854048	176854049	C	T	ENSG00000213347	MXD3	intron_variant;upstream_gene_variant;regulatory_region_variant	Archaic
chr5	176857225	176857226	C	T	ENSG00000213347	MXD3	intron_variant;upstream_gene_variant	Archaic
chr5	176857620	176857621	T	C	ENSG00000213347	MXD3	intron_variant;upstream_gene_variant	Archaic
chr5	176858087	176858088	A	G	ENSG00000213347	MXD3	downstream_gene_variant;intron_variant;upstream_gene_variant	Archaic
chr5	177507332	177507333	C	T	ENSG00000213347	MXD3	intergenic_variant	Archaic
chr5	177511170	177511171	G	A	ENSG00000213347	MXD3	regulatory_region_variant;intergenic_variant	Archaic
chr5	177513487	177513488	C	T	ENSG00000213347	MXD3	regulatory_region_variant;intergenic_variant	Archaic
chr5	178957469	178957470	G	A	ENSG00000050748	MAPK9	upstream_gene_variant	Archaic
chr5	179159950	179159951	G	C	ENSG00000050748	MAPK9	downstream_gene_variant;5_prime_UTR_variant;upstream_gene_variant;regulatory_region_variant	Archaic
chr5	179306866	179306867	G	A	ENSG00000050748	MAPK9	upstream_gene_variant;downstream_gene_variant;intron_variant;non_coding_transcript_exon_variant,non_coding_transcript_variant	Archaic
chr5	179562158	179562159	G	C	ENSG00000050748	MAPK9	intron_variant,non_coding_transcript_variant;intron_variant;intron_variant,NMD_transcript_variant;regulatory_region_variant	Archaic
chr5	180252029	180252030	C	T	ENSG00000050748	MAPK9	regulatory_region_variant;intergenic_variant	Human
chr5	180258577	180258578	G	C	ENSG00000050748	MAPK9	intron_variant,non_coding_transcript_variant;non_coding_transcript_exon_variant,non_coding_transcript_variant;regulatory_region_variant	Human
chr6	19632248	19632249	T	C	ENSG00000172201	ID4	intron_variant,non_coding_transcript_variant	Archaic
chr6	19636640	19636641	G	A	ENSG00000172201	ID4	downstream_gene_variant;intron_variant,non_coding_transcript_variant	Archaic
chr6	20064571	20064572	C	G	ENSG00000172201	ID4	intergenic_variant	Human
chr6	37137298	37137299	A	G	ENSG00000183826	BTBD9	upstream_gene_variant;regulatory_region_variant	Archaic
chr6	37214147	37214148	C	A	ENSG00000183826	BTBD9	downstream_gene_variant;intron_variant,non_coding_transcript_variant;intron_variant	Archaic
chr6	38165630	38165631	T	C	ENSG00000183826	BTBD9	intron_variant;intron_variant,NMD_transcript_variant	Archaic
chr6	38240616	38240617	A	T	ENSG00000183826	BTBD9	intron_variant;intron_variant,NMD_transcript_variant;regulatory_region_variant	Archaic
chr6	113726726	113726727	T	C	ENSG00000196591	HDAC2	intergenic_variant	Archaic
chr6	113913961	113913962	T	G	ENSG00000196591	HDAC2	regulatory_region_variant;intergenic_variant	Archaic
chr6	114170232	114170233	G	A	ENSG00000196591	HDAC2	intergenic_variant	Archaic
chr7	16993086	16993087	G	A	ENSG00000106546	AHR	intergenic_variant	Archaic
chr7	16993335	16993336	G	C	ENSG00000106546	AHR	intergenic_variant	Human
chr7	16993718	16993719	T	C	ENSG00000106546	AHR	regulatory_region_variant;intergenic_variant	Human
chr7	16993725	16993726	T	C	ENSG00000106546	AHR	regulatory_region_variant;intergenic_variant	Human
chr7	16994361	16994362	C	A	ENSG00000106546	AHR	regulatory_region_variant;intergenic_variant	Human
chr7	16994836	16994837	G	C	ENSG00000106546	AHR	intergenic_variant	Human
chr7	17014694	17014695	G	T	ENSG00000106546	AHR	intergenic_variant	Archaic
chr7	17014941	17014942	T	G	ENSG00000106546	AHR	intergenic_variant	Archaic
chr7	17179074	17179075	A	G	ENSG00000106546	AHR	regulatory_region_variant;intergenic_variant	Archaic
chr7	17212941	17212942	C	A	ENSG00000106546	AHR	intergenic_variant	Archaic
chr7	17325382	17325383	T	C	ENSG00000106546	AHR	downstream_gene_variant;upstream_gene_variant;intron_variant,non_coding_transcript_variant	Archaic
chr7	17332163	17332164	G	C	ENSG00000106546	AHR	intron_variant,non_coding_transcript_variant	Archaic
chr7	17337045	17337046	T	C	ENSG00000106546	AHR	intron_variant,non_coding_transcript_variant;upstream_gene_variant;regulatory_region_variant	Human
chr7	17343696	17343697	T	C	ENSG00000106546	AHR	upstream_gene_variant;intron_variant,NMD_transcript_variant;intron_variant	Archaic
chr7	17343867	17343868	G	C	ENSG00000106546	AHR	upstream_gene_variant;intron_variant,NMD_transcript_variant;intron_variant	Human
chr7	17344598	17344599	G	A	ENSG00000106546	AHR	intron_variant,NMD_transcript_variant;intron_variant	Human
chr7	17345314	17345315	G	A	ENSG00000106546	AHR	intron_variant,NMD_transcript_variant;intron_variant	Human
chr7	17347086	17347087	A	C	ENSG00000106546	AHR	intron_variant,NMD_transcript_variant;intron_variant	Human
chr7	17349366	17349367	C	A	ENSG00000106546	AHR	intron_variant,NMD_transcript_variant;intron_variant;regulatory_region_variant	Human
chr7	17351698	17351699	A	G	ENSG00000106546	AHR	intron_variant,NMD_transcript_variant;intron_variant	Human
chr7	17352463	17352464	T	C	ENSG00000106546	AHR	intron_variant,NMD_transcript_variant;intron_variant	Human
chr7	17357116	17357117	A	C	ENSG00000106546	AHR	intron_variant,NMD_transcript_variant;intron_variant	Human
chr7	17362392	17362393	C	A	ENSG00000106546	AHR	intron_variant,NMD_transcript_variant;intron_variant	Human
chr7	17367490	17367491	T	C	ENSG00000106546	AHR	intron_variant,NMD_transcript_variant;upstream_gene_variant;intron_variant	Archaic
chr7	17371105	17371106	C	T	ENSG00000106546	AHR	upstream_gene_variant;intron_variant,NMD_transcript_variant;intron_variant,non_coding_transcript_variant;intron_variant	Human
chr7	17371735	17371736	T	C	ENSG00000106546	AHR	upstream_gene_variant;intron_variant,NMD_transcript_variant;intron_variant,non_coding_transcript_variant;intron_variant	Human
chr7	17371866	17371867	T	G	ENSG00000106546	AHR	upstream_gene_variant;intron_variant,NMD_transcript_variant;intron_variant,non_coding_transcript_variant;intron_variant	Archaic
chr7	17375391	17375392	T	C	ENSG00000106546	AHR	non_coding_transcript_exon_variant,non_coding_transcript_variant;missense_variant,NMD_transcript_variant;downstream_gene_variant;missense_variant	Human
chr7	17382926	17382927	G	A	ENSG00000106546	AHR	downstream_gene_variant;3_prime_UTR_variant,NMD_transcript_variant;3_prime_UTR_variant	Human
chr7	17384603	17384604	A	G	ENSG00000106546	AHR	intron_variant,NMD_transcript_variant;3_prime_UTR_variant	Archaic
chr7	17411497	17411498	G	A	ENSG00000106546	AHR	upstream_gene_variant;downstream_gene_variant;regulatory_region_variant	Human
chr7	72758057	72758058	A	G	ENSG00000189143	CLDN4	intron_variant,NMD_transcript_variant;downstream_gene_variant;upstream_gene_variant;intron_variant;regulatory_region_variant	Archaic
chr7	72838054	72838055	A	G	ENSG00000189143	CLDN4	intergenic_variant	Human
chr7	72933719	72933720	C	G	ENSG00000189143	CLDN4	intron_variant;regulatory_region_variant	Archaic
chr7	73027523	73027524	C	T	ENSG00000189143	CLDN4	intron_variant;intron_variant,NMD_transcript_variant;regulatory_region_variant	Archaic
chr7	73038855	73038856	C	T	ENSG00000189143	CLDN4	5_prime_UTR_variant;upstream_gene_variant;regulatory_region_variant	Archaic
chr7	73062403	73062404	G	T	ENSG00000189143	CLDN4	intergenic_variant	Archaic
chr7	73082142	73082143	G	A	ENSG00000189143	CLDN4	upstream_gene_variant;regulatory_region_variant	Archaic
chr7	73095442	73095443	T	C	ENSG00000189143	CLDN4	upstream_gene_variant;3_prime_UTR_variant	Archaic
chr7	73120901	73120902	C	T	ENSG00000189143	CLDN4	upstream_gene_variant;downstream_gene_variant;intron_variant;intron_variant,non_coding_transcript_variant;regulatory_region_variant	Archaic
chr7	73121210	73121211	G	C	ENSG00000189143	CLDN4	upstream_gene_variant;downstream_gene_variant;intron_variant;intron_variant,non_coding_transcript_variant;regulatory_region_variant	Archaic
chr7	73130518	73130519	A	G	ENSG00000189143	CLDN4	intron_variant;intron_variant,non_coding_transcript_variant;downstream_gene_variant	Human
chr7	73134189	73134190	G	T	ENSG00000189143	CLDN4	upstream_gene_variant;regulatory_region_variant	Archaic
chr7	73140301	73140302	C	T	ENSG00000189143	CLDN4	regulatory_region_variant;intergenic_variant	Archaic
chr7	73153350	73153351	T	C	ENSG00000189143	CLDN4	upstream_gene_variant;downstream_gene_variant;regulatory_region_variant	Human
chr7	73153892	73153893	T	A	ENSG00000189143	CLDN4	upstream_gene_variant;downstream_gene_variant;regulatory_region_variant	Archaic
chr7	73155202	73155203	C	G	ENSG00000189143	CLDN4	upstream_gene_variant;downstream_gene_variant;regulatory_region_variant	Archaic
chr7	73157755	73157756	T	C	ENSG00000189143	CLDN4	upstream_gene_variant	Human
chr7	73158061	73158062	A	G	ENSG00000189143	CLDN4	upstream_gene_variant	Human
chr7	73224942	73224943	C	A	ENSG00000189143	CLDN4	intron_variant,non_coding_transcript_variant	Archaic
chr7	73231060	73231061	C	A	ENSG00000189143	CLDN4	intron_variant,non_coding_transcript_variant	Human
chr7	73231761	73231762	T	C	ENSG00000189143	CLDN4	intron_variant,non_coding_transcript_variant	Archaic
chr7	73285678	73285679	C	T	ENSG00000189143	CLDN4	intergenic_variant	Archaic
chr7	73286395	73286396	G	A	ENSG00000189143	CLDN4	regulatory_region_variant;intergenic_variant	Archaic
chr7	73564959	73564960	T	C	ENSG00000189143	CLDN4	intergenic_variant	Archaic
chr7	73668759	73668760	C	A	ENSG00000189143	CLDN4	upstream_gene_variant;5_prime_UTR_variant;downstream_gene_variant;regulatory_region_variant	Archaic
chr7	73673151	73673152	G	A	ENSG00000189143	CLDN4	upstream_gene_variant;regulatory_region_variant	Archaic
chr7	73690122	73690123	G	A	ENSG00000189143	CLDN4	regulatory_region_variant;intergenic_variant	Archaic
chr7	73690155	73690156	T	G	ENSG00000189143	CLDN4	regulatory_region_variant;intergenic_variant	Archaic
chr7	73695631	73695632	G	A	ENSG00000189143	CLDN4	intergenic_variant	Archaic
chr7	73699166	73699167	G	A	ENSG00000189143	CLDN4	upstream_gene_variant;regulatory_region_variant	Archaic
chr7	73704573	73704574	C	T	ENSG00000189143	CLDN4	intron_variant;regulatory_region_variant	Archaic
chr7	73720496	73720497	G	A	ENSG00000189143	CLDN4	intron_variant	Archaic
chr7	73811683	73811684	A	G	ENSG00000189143	CLDN4	intron_variant;downstream_gene_variant;upstream_gene_variant	Archaic
chr7	73928454	73928455	C	T	ENSG00000189143	CLDN4	intron_variant,non_coding_transcript_variant;intron_variant;regulatory_region_variant	Archaic
chr7	74001868	74001869	G	T	ENSG00000189143	CLDN4	intron_variant;regulatory_region_variant	Human
chr7	74020755	74020756	T	C	ENSG00000189143	CLDN4	downstream_gene_variant;upstream_gene_variant;regulatory_region_variant	Archaic
chr7	74042698	74042699	C	T	ENSG00000189143	CLDN4	intergenic_variant	Archaic
chr7	74050717	74050718	T	A	ENSG00000189143	CLDN4	intergenic_variant	Archaic
chr7	99966064	99966065	C	T	ENSG00000106366	SERPINE1	downstream_gene_variant;intron_variant;regulatory_region_variant	Archaic
chr7	99967981	99967982	G	C	ENSG00000106366	SERPINE1	upstream_gene_variant;downstream_gene_variant;intron_variant	Archaic
chr7	99985477	99985478	T	C	ENSG00000106366	SERPINE1	intron_variant	Archaic
chr7	100033676	100033677	C	T	ENSG00000106366	SERPINE1	downstream_gene_variant;non_coding_transcript_exon_variant,non_coding_transcript_variant;upstream_gene_variant;missense_variant;intron_variant,non_coding_transcript_variant;regulatory_region_variant;TF_binding_site_variant	Archaic
chr7	100318611	100318612	G	C	ENSG00000106366	SERPINE1	synonymous_variant;regulatory_region_variant	Archaic
chr7	100882800	100882801	A	C	ENSG00000106366	SERPINE1	upstream_gene_variant;3_prime_UTR_variant,NMD_transcript_variant;downstream_gene_variant	Archaic
chr7	101817210	101817211	G	A	ENSG00000161040	FBXL13	intron_variant,non_coding_transcript_variant;intron_variant	Archaic
chr7	101832200	101832201	A	G	ENSG00000161040	FBXL13	intron_variant,non_coding_transcript_variant;upstream_gene_variant;intron_variant	Human
chr7	105880032	105880033	G	C	ENSG00000105835	NAMPT	regulatory_region_variant;intergenic_variant	Human
chr7	105892829	105892830	G	A	ENSG00000105835	NAMPT	intron_variant,non_coding_transcript_variant;intron_variant	Human
chr7	105893338	105893339	C	T	ENSG00000105835	NAMPT	intron_variant,non_coding_transcript_variant;intron_variant;regulatory_region_variant	Archaic
chr7	105896618	105896619	G	C	ENSG00000105835	NAMPT	upstream_gene_variant;intron_variant;regulatory_region_variant	Archaic
chr7	105898215	105898216	T	C	ENSG00000105835	NAMPT	upstream_gene_variant;downstream_gene_variant;intron_variant;regulatory_region_variant	Archaic
chr7	105898679	105898680	G	A	ENSG00000105835	NAMPT	upstream_gene_variant;downstream_gene_variant;intron_variant;regulatory_region_variant	Human
chr7	105901627	105901628	G	A	ENSG00000105835	NAMPT	downstream_gene_variant;intron_variant;regulatory_region_variant	Archaic
chr7	105901775	105901776	C	T	ENSG00000105835	NAMPT	downstream_gene_variant;intron_variant;regulatory_region_variant	Human
chr7	105903637	105903638	C	T	ENSG00000105835	NAMPT	intron_variant;non_coding_transcript_exon_variant,non_coding_transcript_variant	Human
chr7	105907544	105907545	A	T	ENSG00000105835	NAMPT	downstream_gene_variant;intron_variant;intron_variant,non_coding_transcript_variant	Archaic
chr7	105909524	105909525	G	A	ENSG00000105835	NAMPT	downstream_gene_variant;intron_variant;intron_variant,non_coding_transcript_variant	Human
chr7	105910201	105910202	G	C	ENSG00000105835	NAMPT	downstream_gene_variant;intron_variant;intron_variant,non_coding_transcript_variant;upstream_gene_variant	Archaic
chr7	105912430	105912431	G	A	ENSG00000105835	NAMPT	non_coding_transcript_exon_variant,non_coding_transcript_variant;intron_variant,non_coding_transcript_variant;downstream_gene_variant;intron_variant;upstream_gene_variant	Archaic
chr7	105913543	105913544	T	C	ENSG00000105835	NAMPT	intron_variant,non_coding_transcript_variant;downstream_gene_variant;intron_variant;upstream_gene_variant	Archaic
chr7	105913674	105913675	C	T	ENSG00000105835	NAMPT	intron_variant,non_coding_transcript_variant;downstream_gene_variant;intron_variant;upstream_gene_variant	Archaic
chr7	105915306	105915307	C	A	ENSG00000105835	NAMPT	intron_variant,non_coding_transcript_variant;downstream_gene_variant;intron_variant	Human
chr7	105916076	105916077	T	C	ENSG00000105835	NAMPT	intron_variant,non_coding_transcript_variant;non_coding_transcript_exon_variant,non_coding_transcript_variant;intron_variant;downstream_gene_variant	Archaic
chr7	105917949	105917950	T	G	ENSG00000105835	NAMPT	intron_variant,non_coding_transcript_variant;intron_variant	Archaic
chr7	105918759	105918760	T	C	ENSG00000105835	NAMPT	intron_variant,non_coding_transcript_variant;intron_variant	Archaic
chr7	105919629	105919630	T	C	ENSG00000105835	NAMPT	intron_variant,non_coding_transcript_variant;intron_variant	Archaic
chr7	105919692	105919693	G	A	ENSG00000105835	NAMPT	intron_variant,non_coding_transcript_variant;intron_variant	Human
chr7	105919947	105919948	G	A	ENSG00000105835	NAMPT	intron_variant,non_coding_transcript_variant;intron_variant	Human
chr7	105920000	105920001	A	G	ENSG00000105835	NAMPT	intron_variant,non_coding_transcript_variant;intron_variant	Archaic
chr7	105920047	105920048	T	C	ENSG00000105835	NAMPT	intron_variant,non_coding_transcript_variant;intron_variant	Human
chr7	105920089	105920090	A	G	ENSG00000105835	NAMPT	intron_variant,non_coding_transcript_variant;intron_variant	Archaic
chr7	105920231	105920232	A	G	ENSG00000105835	NAMPT	intron_variant,non_coding_transcript_variant;intron_variant	Archaic
chr7	105920684	105920685	C	T	ENSG00000105835	NAMPT	intron_variant,non_coding_transcript_variant;intron_variant	Human
chr7	105920936	105920937	G	A	ENSG00000105835	NAMPT	intron_variant,non_coding_transcript_variant;intron_variant;upstream_gene_variant	Archaic
chr7	105920982	105920983	C	A	ENSG00000105835	NAMPT	intron_variant,non_coding_transcript_variant;intron_variant;upstream_gene_variant	Human
chr7	105921957	105921958	C	T	ENSG00000105835	NAMPT	intron_variant,non_coding_transcript_variant;intron_variant;upstream_gene_variant;regulatory_region_variant	Archaic
chr7	105922479	105922480	A	G	ENSG00000105835	NAMPT	intron_variant,non_coding_transcript_variant;intron_variant;upstream_gene_variant;regulatory_region_variant	Archaic
chr7	105922561	105922562	A	C	ENSG00000105835	NAMPT	intron_variant,non_coding_transcript_variant;intron_variant;upstream_gene_variant;regulatory_region_variant	Human
chr7	105922705	105922706	T	C	ENSG00000105835	NAMPT	intron_variant,non_coding_transcript_variant;intron_variant;upstream_gene_variant;regulatory_region_variant	Archaic
chr7	105922938	105922939	G	T	ENSG00000105835	NAMPT	intron_variant,non_coding_transcript_variant;intron_variant;upstream_gene_variant;regulatory_region_variant	Human
chr7	105923031	105923032	T	G	ENSG00000105835	NAMPT	intron_variant,non_coding_transcript_variant;intron_variant;upstream_gene_variant;regulatory_region_variant	Human
chr7	105923048	105923049	A	G	ENSG00000105835	NAMPT	intron_variant,non_coding_transcript_variant;intron_variant;upstream_gene_variant;regulatory_region_variant	Archaic
chr7	105923203	105923204	G	A	ENSG00000105835	NAMPT	intron_variant,non_coding_transcript_variant;intron_variant;upstream_gene_variant;regulatory_region_variant	Archaic
chr7	105923510	105923511	T	C	ENSG00000105835	NAMPT	intron_variant,non_coding_transcript_variant;intron_variant;upstream_gene_variant;regulatory_region_variant	Archaic
chr7	105923623	105923624	C	T	ENSG00000105835	NAMPT	intron_variant,non_coding_transcript_variant;intron_variant;upstream_gene_variant;regulatory_region_variant	Human
chr7	105923720	105923721	T	C	ENSG00000105835	NAMPT	intron_variant,non_coding_transcript_variant;intron_variant;upstream_gene_variant;regulatory_region_variant	Archaic
chr7	105923816	105923817	T	C	ENSG00000105835	NAMPT	intron_variant,non_coding_transcript_variant;intron_variant;upstream_gene_variant;regulatory_region_variant	Archaic
chr7	105923817	105923818	A	T	ENSG00000105835	NAMPT	intron_variant,non_coding_transcript_variant;intron_variant;upstream_gene_variant;regulatory_region_variant	Archaic
chr7	105924777	105924778	G	A	ENSG00000105835	NAMPT	intron_variant,non_coding_transcript_variant;intron_variant;upstream_gene_variant;regulatory_region_variant	Archaic
chr7	105925075	105925076	A	C	ENSG00000105835	NAMPT	intron_variant,non_coding_transcript_variant;intron_variant;upstream_gene_variant;non_coding_transcript_exon_variant,non_coding_transcript_variant;regulatory_region_variant	Human
chr7	105926120	105926121	T	C	ENSG00000105835	NAMPT	upstream_gene_variant;5_prime_UTR_variant;non_coding_transcript_exon_variant,non_coding_transcript_variant;regulatory_region_variant	Human
chr7	105926788	105926789	T	C	ENSG00000105835	NAMPT	upstream_gene_variant;downstream_gene_variant;regulatory_region_variant	Human
chr7	105983727	105983728	G	C	ENSG00000105835	NAMPT	regulatory_region_variant;intergenic_variant	Human
chr7	105986779	105986780	G	C	ENSG00000105835	NAMPT	regulatory_region_variant;intergenic_variant	Archaic
chr7	105998897	105998898	C	A	ENSG00000105835	NAMPT	regulatory_region_variant;intergenic_variant	Archaic
chr7	106164994	106164995	T	C	ENSG00000105835	NAMPT	intron_variant,non_coding_transcript_variant	Archaic
chr7	106732655	106732656	G	C	ENSG00000105835	NAMPT	intron_variant,non_coding_transcript_variant;intron_variant	Archaic
chr7	106835275	106835276	G	A	ENSG00000105835	NAMPT	intron_variant;intron_variant,non_coding_transcript_variant;upstream_gene_variant	Archaic
chr7	106835399	106835400	G	A	ENSG00000105835	NAMPT	intron_variant;intron_variant,non_coding_transcript_variant;upstream_gene_variant	Archaic
chr7	106842337	106842338	G	A	ENSG00000105835	NAMPT	3_prime_UTR_variant;downstream_gene_variant;regulatory_region_variant	Archaic
chr7	106842392	106842393	A	G	ENSG00000105835	NAMPT	3_prime_UTR_variant;downstream_gene_variant;regulatory_region_variant	Archaic
chr7	114171242	114171243	T	A	ENSG00000135272	MDFIC	intron_variant;intron_variant,non_coding_transcript_variant;intron_variant,NMD_transcript_variant;regulatory_region_variant	Archaic
chr7	114471389	114471390	C	T	ENSG00000135272	MDFIC	intergenic_variant	Archaic
chr7	114473316	114473317	C	G	ENSG00000135272	MDFIC	regulatory_region_variant;intergenic_variant	Archaic
chr7	119873802	119873803	C	T	ENSG00000184408	KCND2	intergenic_variant	Archaic
chr7	119914769	119914770	G	T	ENSG00000184408	KCND2	synonymous_variant	Archaic
chr7	119957374	119957375	G	A	ENSG00000184408	KCND2	intron_variant	Archaic
chr7	119969601	119969602	G	C	ENSG00000184408	KCND2	intron_variant	Archaic
chr7	119977167	119977168	T	C	ENSG00000184408	KCND2	intron_variant	Archaic
chr7	119985610	119985611	G	C	ENSG00000184408	KCND2	intron_variant	Human
chr7	119991114	119991115	A	G	ENSG00000184408	KCND2	intron_variant	Archaic
chr7	120117167	120117168	A	G	ENSG00000184408	KCND2	intron_variant	Archaic
chr7	120132319	120132320	T	G	ENSG00000184408	KCND2	intron_variant	Archaic
chr7	120132332	120132333	T	C	ENSG00000184408	KCND2	intron_variant	Archaic
chr7	120137137	120137138	A	T	ENSG00000184408	KCND2	intron_variant	Archaic
chr7	120147077	120147078	C	T	ENSG00000184408	KCND2	intron_variant	Archaic
chr7	120148360	120148361	A	C	ENSG00000184408	KCND2	intron_variant	Archaic
chr7	120148703	120148704	A	G	ENSG00000184408	KCND2	intron_variant	Human
chr7	120149434	120149435	A	G	ENSG00000184408	KCND2	intron_variant	Archaic
chr7	120149720	120149721	C	T	ENSG00000184408	KCND2	intron_variant	Human
chr7	120150241	120150242	G	A	ENSG00000184408	KCND2	intron_variant	Archaic
chr7	120150319	120150320	A	C	ENSG00000184408	KCND2	intron_variant	Archaic
chr7	120150631	120150632	C	T	ENSG00000184408	KCND2	intron_variant	Archaic
chr7	120150655	120150656	T	C	ENSG00000184408	KCND2	intron_variant	Archaic
chr7	120150745	120150746	T	C	ENSG00000184408	KCND2	intron_variant	Human
chr7	120151289	120151290	T	C	ENSG00000184408	KCND2	intron_variant	Human
chr7	120151301	120151302	T	A	ENSG00000184408	KCND2	intron_variant	Archaic
chr7	120151490	120151491	C	T	ENSG00000184408	KCND2	intron_variant	Archaic
chr7	120151965	120151966	A	G	ENSG00000184408	KCND2	intron_variant	Human
chr7	120152145	120152146	T	C	ENSG00000184408	KCND2	intron_variant	Archaic
chr7	120153267	120153268	G	T	ENSG00000184408	KCND2	intron_variant	Archaic
chr7	120153416	120153417	A	G	ENSG00000184408	KCND2	intron_variant	Archaic
chr7	120153607	120153608	T	A	ENSG00000184408	KCND2	intron_variant	Human
chr7	120153963	120153964	A	G	ENSG00000184408	KCND2	intron_variant	Archaic
chr7	120154468	120154469	C	A	ENSG00000184408	KCND2	intron_variant	Human
chr7	120155799	120155800	A	G	ENSG00000184408	KCND2	intron_variant	Archaic
chr7	120156002	120156003	A	G	ENSG00000184408	KCND2	intron_variant	Human
chr7	120156577	120156578	A	G	ENSG00000184408	KCND2	intron_variant	Archaic
chr7	120156934	120156935	T	C	ENSG00000184408	KCND2	intron_variant	Human
chr7	120157669	120157670	T	C	ENSG00000184408	KCND2	intron_variant	Archaic
chr7	120157979	120157980	C	T	ENSG00000184408	KCND2	intron_variant	Archaic
chr7	120158034	120158035	G	A	ENSG00000184408	KCND2	intron_variant	Archaic
chr7	120158467	120158468	G	C	ENSG00000184408	KCND2	intron_variant	Human
chr7	120158940	120158941	A	G	ENSG00000184408	KCND2	intron_variant	Archaic
chr7	120159032	120159033	G	A	ENSG00000184408	KCND2	intron_variant	Archaic
chr7	120159113	120159114	G	A	ENSG00000184408	KCND2	intron_variant	Archaic
chr7	120159192	120159193	T	C	ENSG00000184408	KCND2	intron_variant	Human
chr7	120159268	120159269	A	G	ENSG00000184408	KCND2	intron_variant	Human
chr7	120159500	120159501	T	C	ENSG00000184408	KCND2	intron_variant	Archaic
chr7	120161770	120161771	A	C	ENSG00000184408	KCND2	intron_variant	Human
chr7	120161813	120161814	T	C	ENSG00000184408	KCND2	intron_variant	Archaic
chr7	120161834	120161835	T	C	ENSG00000184408	KCND2	intron_variant	Human
chr7	120161835	120161836	G	A	ENSG00000184408	KCND2	intron_variant	Archaic
chr7	120161856	120161857	C	T	ENSG00000184408	KCND2	intron_variant	Human
chr7	120161863	120161864	T	C	ENSG00000184408	KCND2	intron_variant	Human
chr7	120162293	120162294	A	G	ENSG00000184408	KCND2	intron_variant;regulatory_region_variant	Human
chr7	120162439	120162440	G	C	ENSG00000184408	KCND2	intron_variant	Human
chr7	120162648	120162649	A	T	ENSG00000184408	KCND2	intron_variant	Archaic
chr7	120162716	120162717	T	G	ENSG00000184408	KCND2	intron_variant	Archaic
chr7	120163973	120163974	A	G	ENSG00000184408	KCND2	intron_variant	Archaic
chr7	120163991	120163992	A	G	ENSG00000184408	KCND2	intron_variant	Archaic
chr7	120164593	120164594	T	G	ENSG00000184408	KCND2	intron_variant	Archaic
chr7	120164697	120164698	G	A	ENSG00000184408	KCND2	intron_variant	Human
chr7	120164919	120164920	G	A	ENSG00000184408	KCND2	intron_variant	Archaic
chr7	120164967	120164968	G	T	ENSG00000184408	KCND2	intron_variant	Human
chr7	120166349	120166350	G	A	ENSG00000184408	KCND2	intron_variant	Archaic
chr7	120166539	120166540	G	A	ENSG00000184408	KCND2	intron_variant	Human
chr7	120166789	120166790	A	G	ENSG00000184408	KCND2	intron_variant	Archaic
chr7	120167629	120167630	G	A	ENSG00000184408	KCND2	intron_variant	Human
chr7	120168172	120168173	C	T	ENSG00000184408	KCND2	intron_variant	Human
chr7	120168266	120168267	T	A	ENSG00000184408	KCND2	intron_variant	Human
chr7	120168512	120168513	C	A	ENSG00000184408	KCND2	intron_variant	Human
chr7	120168538	120168539	G	C	ENSG00000184408	KCND2	intron_variant	Human
chr7	120168947	120168948	G	A	ENSG00000184408	KCND2	intron_variant	Archaic
chr7	120169159	120169160	G	A	ENSG00000184408	KCND2	intron_variant	Archaic
chr7	120169200	120169201	G	A	ENSG00000184408	KCND2	intron_variant	Human
chr7	120171647	120171648	G	C	ENSG00000184408	KCND2	intron_variant	Human
chr7	120172106	120172107	T	A	ENSG00000184408	KCND2	intron_variant	Human
chr7	120172455	120172456	A	G	ENSG00000184408	KCND2	intron_variant	Human
chr7	120172825	120172826	A	G	ENSG00000184408	KCND2	intron_variant	Human
chr7	120172942	120172943	C	T	ENSG00000184408	KCND2	intron_variant	Archaic
chr7	120173601	120173602	G	A	ENSG00000184408	KCND2	intron_variant	Human
chr7	120173631	120173632	T	A	ENSG00000184408	KCND2	intron_variant	Human
chr7	120173901	120173902	G	A	ENSG00000184408	KCND2	intron_variant	Human
chr7	120174111	120174112	G	T	ENSG00000184408	KCND2	intron_variant	Archaic
chr7	120174624	120174625	T	A	ENSG00000184408	KCND2	intron_variant	Archaic
chr7	120175940	120175941	G	T	ENSG00000184408	KCND2	intron_variant	Archaic
chr7	120175962	120175963	T	G	ENSG00000184408	KCND2	intron_variant	Archaic
chr7	120191099	120191100	G	T	ENSG00000184408	KCND2	intron_variant	Archaic
chr7	120199777	120199778	T	A	ENSG00000184408	KCND2	intron_variant	Archaic
chr7	120213920	120213921	T	C	ENSG00000184408	KCND2	intron_variant	Archaic
chr7	120218417	120218418	C	A	ENSG00000184408	KCND2	intron_variant	Archaic
chr7	120233706	120233707	C	T	ENSG00000184408	KCND2	intron_variant	Archaic
chr7	120250499	120250500	G	A	ENSG00000184408	KCND2	intron_variant	Archaic
chr7	120252061	120252062	G	A	ENSG00000184408	KCND2	intron_variant	Archaic
chr7	120803004	120803005	A	G	ENSG00000184408	KCND2	intron_variant,non_coding_transcript_variant;intron_variant	Archaic
chr7	127341339	127341340	G	A	ENSG00000106331	PAX4	downstream_gene_variant;synonymous_variant;non_coding_transcript_exon_variant,non_coding_transcript_variant	Archaic
chr7	127341339	127341340	G	A	ENSG00000174697	LEP	downstream_gene_variant;synonymous_variant;non_coding_transcript_exon_variant,non_coding_transcript_variant	Archaic
chr7	127352739	127352740	C	T	ENSG00000106331	PAX4	intron_variant	Archaic
chr7	127352739	127352740	C	T	ENSG00000174697	LEP	intron_variant	Archaic
chr7	128555096	128555097	T	C	ENSG00000174697	LEP	upstream_gene_variant;regulatory_region_variant	Archaic
chr7	148602479	148602480	T	G	ENSG00000106462	EZH2	regulatory_region_variant;intergenic_variant	Archaic
chr7	150103694	150103695	A	C	ENSG00000055118	KCNH2	intron_variant,non_coding_transcript_variant;regulatory_region_variant	Archaic
chr7	150103829	150103830	G	A	ENSG00000055118	KCNH2	intron_variant,non_coding_transcript_variant;regulatory_region_variant	Archaic
chr7	150578440	150578441	A	G	ENSG00000055118	KCNH2	intergenic_variant	Archaic
chr7	150711590	150711591	C	G	ENSG00000055118	KCNH2	intron_variant,non_coding_transcript_variant;intron_variant;upstream_gene_variant;downstream_gene_variant;3_prime_UTR_variant	Archaic
chr7	150754734	150754735	G	A	ENSG00000055118	KCNH2	upstream_gene_variant;downstream_gene_variant;intron_variant;non_coding_transcript_exon_variant,non_coding_transcript_variant;intron_variant,non_coding_transcript_variant;regulatory_region_variant	Archaic
chr7	150755739	150755740	C	T	ENSG00000055118	KCNH2	non_coding_transcript_exon_variant,non_coding_transcript_variant;upstream_gene_variant;5_prime_UTR_variant;intron_variant;regulatory_region_variant	Archaic
chr7	150811741	150811742	C	A	ENSG00000055118	KCNH2	intron_variant,non_coding_transcript_variant;upstream_gene_variant;intron_variant;regulatory_region_variant	Archaic
chr7	150834243	150834244	C	T	ENSG00000055118	KCNH2	downstream_gene_variant;intron_variant;intron_variant,non_coding_transcript_variant;upstream_gene_variant;regulatory_region_variant	Human
chr7	151112925	151112926	A	G	ENSG00000055118	KCNH2	downstream_gene_variant;regulatory_region_variant	Human
chr7	151117526	151117527	T	C	ENSG00000055118	KCNH2	intergenic_variant	Archaic
chr7	151132533	151132534	A	G	ENSG00000055118	KCNH2	intron_variant,non_coding_transcript_variant;intron_variant;upstream_gene_variant	Archaic
chr7	151584023	151584024	A	G	ENSG00000055118	KCNH2	intergenic_variant	Human
chr7	151584056	151584057	C	T	ENSG00000055118	KCNH2	intergenic_variant	Archaic
chr7	151584126	151584127	C	T	ENSG00000055118	KCNH2	intergenic_variant	Archaic
chr7	151585472	151585473	C	T	ENSG00000055118	KCNH2	regulatory_region_variant;intergenic_variant	Archaic
chr7	151588572	151588573	C	T	ENSG00000055118	KCNH2	intergenic_variant	Archaic
chr8	21536456	21536457	C	A	ENSG00000158941	CCAR2	regulatory_region_variant;intergenic_variant	Human
chr8	22456948	22456949	A	C	ENSG00000158941	CCAR2	upstream_gene_variant;intron_variant;downstream_gene_variant	Archaic
chr8	22456948	22456949	A	C	ENSG00000179388	EGR3	upstream_gene_variant;intron_variant;downstream_gene_variant	Archaic
chr8	25848111	25848112	A	C	ENSG00000120907	ADRA1A	intron_variant;regulatory_region_variant	Human
chr8	37377557	37377558	T	C	ENSG00000147465	STAR	intron_variant,non_coding_transcript_variant;upstream_gene_variant	Archaic
chr8	37404607	37404608	A	G	ENSG00000147465	STAR	intron_variant,non_coding_transcript_variant	Human
chr8	37404905	37404906	A	C	ENSG00000147465	STAR	intron_variant,non_coding_transcript_variant	Human
chr8	37549449	37549450	G	A	ENSG00000147465	STAR	upstream_gene_variant	Archaic
chr8	38035531	38035532	A	G	ENSG00000147465	STAR	upstream_gene_variant;intron_variant;intron_variant,non_coding_transcript_variant;regulatory_region_variant	Archaic
chr8	38198410	38198411	T	C	ENSG00000147465	STAR	intron_variant;downstream_gene_variant	Archaic
chr8	48556807	48556808	T	C	ENSG00000253729	PRKDC	intron_variant,non_coding_transcript_variant;intron_variant,NMD_transcript_variant;intron_variant	Human
chr8	48627308	48627309	A	G	ENSG00000253729	PRKDC	downstream_gene_variant;intron_variant,NMD_transcript_variant;intron_variant,non_coding_transcript_variant;intron_variant	Human
chr8	48859203	48859204	A	G	ENSG00000253729	PRKDC	intron_variant;intron_variant,non_coding_transcript_variant	Archaic
chr8	48909932	48909933	T	G	ENSG00000253729	PRKDC	regulatory_region_variant;intergenic_variant	Human
chr8	49583921	49583922	T	C	ENSG00000253729	PRKDC	intron_variant,non_coding_transcript_variant	Archaic
chr8	49596189	49596190	A	G	ENSG00000253729	PRKDC	intron_variant,non_coding_transcript_variant	Human
chr8	49647802	49647803	T	G	ENSG00000253729	PRKDC	upstream_gene_variant;non_coding_transcript_exon_variant,non_coding_transcript_variant;5_prime_UTR_variant;5_prime_UTR_variant,NMD_transcript_variant;regulatory_region_variant	Human
chr8	49648426	49648427	A	G	ENSG00000253729	PRKDC	upstream_gene_variant;regulatory_region_variant	Archaic
chr8	49801423	49801424	C	T	ENSG00000253729	PRKDC	regulatory_region_variant;intergenic_variant	Archaic
chr8	67295704	67295705	T	C	ENSG00000147571	CRH	intergenic_variant	Archaic
chr8	67297954	67297955	T	C	ENSG00000147571	CRH	intergenic_variant	Archaic
chr8	67694200	67694201	A	G	ENSG00000147571	CRH	intron_variant;intron_variant,non_coding_transcript_variant;regulatory_region_variant	Archaic
chr8	71390157	71390158	T	C	ENSG00000140396	NCOA2	intron_variant,non_coding_transcript_variant;downstream_gene_variant	Archaic
chr8	81538473	81538474	A	C	ENSG00000164687	FABP5	downstream_gene_variant	Human
chr8	81963111	81963112	A	T	ENSG00000164687	FABP5	intron_variant,non_coding_transcript_variant;intron_variant;regulatory_region_variant	Archaic
chr8	81979986	81979987	C	A	ENSG00000164687	FABP5	intron_variant,non_coding_transcript_variant;downstream_gene_variant;intron_variant	Archaic
chr8	81993877	81993878	C	A	ENSG00000164687	FABP5	intron_variant;regulatory_region_variant	Archaic
chr8	82317184	82317185	G	A	ENSG00000164687	FABP5	intergenic_variant	Archaic
chr8	82317199	82317200	G	A	ENSG00000164687	FABP5	intergenic_variant	Human
chr8	82395632	82395633	T	C	ENSG00000164687	FABP5	upstream_gene_variant;intron_variant,non_coding_transcript_variant;regulatory_region_variant	Archaic
chr8	82411582	82411583	G	A	ENSG00000164687	FABP5	intron_variant,non_coding_transcript_variant;regulatory_region_variant	Archaic
chr9	370417	370418	A	G	ENSG00000107104	KANK1	intron_variant;intron_variant,non_coding_transcript_variant;intron_variant,NMD_transcript_variant;regulatory_region_variant	Archaic
chr9	494842	494843	G	T	ENSG00000107104	KANK1	intron_variant,non_coding_transcript_variant;intron_variant;upstream_gene_variant	Archaic
chr9	496626	496627	G	A	ENSG00000107104	KANK1	downstream_gene_variant;intron_variant;upstream_gene_variant	Archaic
chr9	508902	508903	T	G	ENSG00000107104	KANK1	upstream_gene_variant;intron_variant,non_coding_transcript_variant;intron_variant	Archaic
chr9	508971	508972	T	A	ENSG00000107104	KANK1	upstream_gene_variant;intron_variant,non_coding_transcript_variant;intron_variant	Human
chr9	510225	510226	A	G	ENSG00000107104	KANK1	upstream_gene_variant;intron_variant,non_coding_transcript_variant;intron_variant	Archaic
chr9	514690	514691	G	A	ENSG00000107104	KANK1	intron_variant,non_coding_transcript_variant;intron_variant	Archaic
chr9	533907	533908	A	G	ENSG00000107104	KANK1	intron_variant,non_coding_transcript_variant;intron_variant	Archaic
chr9	693354	693355	A	G	ENSG00000107104	KANK1	intron_variant,non_coding_transcript_variant;intron_variant	Human
chr9	1058279	1058280	G	A	ENSG00000107104	KANK1	downstream_gene_variant	Human
chr9	36324518	36324519	G	A	ENSG00000147905	ZCCHC7	intergenic_variant	Archaic
chr9	37790177	37790178	T	C	ENSG00000147905	ZCCHC7	intron_variant,non_coding_transcript_variant;intron_variant,NMD_transcript_variant	Archaic
chr9	37798892	37798893	C	T	ENSG00000147905	ZCCHC7	intron_variant,non_coding_transcript_variant;upstream_gene_variant;intron_variant,NMD_transcript_variant	Archaic
chr9	37903213	37903214	G	T	ENSG00000147905	ZCCHC7	intron_variant;intron_variant,NMD_transcript_variant;intron_variant,non_coding_transcript_variant;regulatory_region_variant	Archaic
chr9	37903884	37903885	C	T	ENSG00000147905	ZCCHC7	5_prime_UTR_variant;intron_variant,NMD_transcript_variant;intron_variant;intron_variant,non_coding_transcript_variant;regulatory_region_variant	Archaic
chr9	37904774	37904775	A	G	ENSG00000147905	ZCCHC7	upstream_gene_variant;intron_variant,NMD_transcript_variant;regulatory_region_variant	Human
chr9	37922487	37922488	A	G	ENSG00000147905	ZCCHC7	intron_variant;intron_variant,NMD_transcript_variant;regulatory_region_variant	Archaic
chr9	37938376	37938377	G	A	ENSG00000147905	ZCCHC7	intron_variant;intron_variant,NMD_transcript_variant;upstream_gene_variant;regulatory_region_variant	Archaic
chr9	37938529	37938530	A	G	ENSG00000147905	ZCCHC7	intron_variant;intron_variant,NMD_transcript_variant;upstream_gene_variant;regulatory_region_variant	Archaic
chr9	37953977	37953978	T	C	ENSG00000147905	ZCCHC7	intron_variant;intron_variant,NMD_transcript_variant;regulatory_region_variant	Archaic
chr9	37957533	37957534	C	T	ENSG00000147905	ZCCHC7	intron_variant;intron_variant,NMD_transcript_variant	Archaic
chr9	37966662	37966663	G	C	ENSG00000147905	ZCCHC7	intron_variant;intron_variant,NMD_transcript_variant;regulatory_region_variant	Archaic
chr9	38023296	38023297	G	A	ENSG00000147905	ZCCHC7	intron_variant;intron_variant,NMD_transcript_variant;regulatory_region_variant	Archaic
chr9	38024218	38024219	G	A	ENSG00000147905	ZCCHC7	intron_variant;intron_variant,NMD_transcript_variant;regulatory_region_variant	Archaic
chr9	38030367	38030368	A	G	ENSG00000147905	ZCCHC7	intron_variant;intron_variant,NMD_transcript_variant;regulatory_region_variant	Archaic
chr9	38036026	38036027	G	A	ENSG00000147905	ZCCHC7	intron_variant;intron_variant,NMD_transcript_variant	Archaic
chr9	38036984	38036985	G	A	ENSG00000147905	ZCCHC7	intron_variant;intron_variant,NMD_transcript_variant	Archaic
chr9	38040409	38040410	G	A	ENSG00000147905	ZCCHC7	intron_variant;intron_variant,NMD_transcript_variant	Archaic
chr9	38051508	38051509	C	T	ENSG00000147905	ZCCHC7	intron_variant;intron_variant,NMD_transcript_variant;regulatory_region_variant	Archaic
chr9	38057580	38057581	A	G	ENSG00000147905	ZCCHC7	intron_variant;intron_variant,NMD_transcript_variant	Human
chr9	38057941	38057942	C	T	ENSG00000147905	ZCCHC7	intron_variant;intron_variant,NMD_transcript_variant	Human
chr9	38058027	38058028	G	A	ENSG00000147905	ZCCHC7	intron_variant;intron_variant,NMD_transcript_variant	Archaic
chr9	38058738	38058739	T	C	ENSG00000147905	ZCCHC7	intron_variant;intron_variant,NMD_transcript_variant	Archaic
chr9	72286593	72286594	C	T	ENSG00000119138	KLF9	upstream_gene_variant;intron_variant;regulatory_region_variant	Archaic
chr9	72619580	72619581	G	A	ENSG00000119138	KLF9	regulatory_region_variant;intergenic_variant	Archaic
chr9	72737177	72737178	T	C	ENSG00000119138	KLF9	intron_variant,non_coding_transcript_variant;intron_variant;regulatory_region_variant	Archaic
chr9	73014459	73014460	C	T	ENSG00000119138	KLF9	intron_variant	Archaic
chr9	73022371	73022372	G	A	ENSG00000119138	KLF9	intron_variant	Archaic
chr9	73919741	73919742	G	T	ENSG00000119138	KLF9	intron_variant,non_coding_transcript_variant;intron_variant	Archaic
chr9	76860856	76860857	T	C	ENSG00000198963	RORB	intergenic_variant	Archaic
chr9	76861004	76861005	G	A	ENSG00000198963	RORB	intergenic_variant	Archaic
chr9	76890927	76890928	G	T	ENSG00000198963	RORB	intergenic_variant	Archaic
chr9	76890985	76890986	G	A	ENSG00000198963	RORB	intergenic_variant	Archaic
chr9	76896645	76896646	T	C	ENSG00000198963	RORB	regulatory_region_variant;intergenic_variant	Archaic
chr9	76899176	76899177	C	T	ENSG00000198963	RORB	intergenic_variant	Archaic
chr9	79361087	79361088	A	G	ENSG00000156052	GNAQ	intron_variant	Archaic
chr9	80383067	80383068	T	G	ENSG00000156052	GNAQ	intron_variant	Archaic
chr9	134478768	134478769	C	T	ENSG00000107290	SETX	intron_variant	Archaic
chr9	134479170	134479171	C	A	ENSG00000107290	SETX	intron_variant	Archaic
chr9	139220949	139220950	C	A	ENSG00000107317	PTGDS	upstream_gene_variant	Human
chr9	139602648	139602649	A	G	ENSG00000107317	PTGDS	upstream_gene_variant	Archaic
chr9	139602648	139602649	A	G	ENSG00000197070	ARRDC1	upstream_gene_variant	Archaic
chr9	139704161	139704162	T	A	ENSG00000107317	PTGDS	non_coding_transcript_exon_variant,non_coding_transcript_variant;downstream_gene_variant;intron_variant;intron_variant,NMD_transcript_variant;intron_variant,non_coding_transcript_variant;upstream_gene_variant;regulatory_region_variant	Archaic
chr9	139704161	139704162	T	A	ENSG00000197070	ARRDC1	non_coding_transcript_exon_variant,non_coding_transcript_variant;downstream_gene_variant;intron_variant;intron_variant,NMD_transcript_variant;intron_variant,non_coding_transcript_variant;upstream_gene_variant;regulatory_region_variant	Archaic
chr9	139743672	139743673	C	T	ENSG00000107317	PTGDS	upstream_gene_variant;5_prime_UTR_variant;downstream_gene_variant;non_coding_transcript_exon_variant,non_coding_transcript_variant;regulatory_region_variant	Archaic
chr9	139743672	139743673	C	T	ENSG00000197070	ARRDC1	upstream_gene_variant;5_prime_UTR_variant;downstream_gene_variant;non_coding_transcript_exon_variant,non_coding_transcript_variant;regulatory_region_variant	Archaic
chr9	139746686	139746687	C	G	ENSG00000107317	PTGDS	downstream_gene_variant;upstream_gene_variant;intron_variant,non_coding_transcript_variant	Archaic
chr9	139746686	139746687	C	G	ENSG00000197070	ARRDC1	downstream_gene_variant;upstream_gene_variant;intron_variant,non_coding_transcript_variant	Archaic
chr9	139760459	139760460	T	C	ENSG00000107317	PTGDS	intron_variant;regulatory_region_variant	Archaic
chr9	139760459	139760460	T	C	ENSG00000197070	ARRDC1	intron_variant;regulatory_region_variant	Archaic
chr9	139844399	139844400	C	T	ENSG00000107317	PTGDS	upstream_gene_variant;downstream_gene_variant;intron_variant,non_coding_transcript_variant;regulatory_region_variant	Archaic
chr9	139844399	139844400	C	T	ENSG00000197070	ARRDC1	upstream_gene_variant;downstream_gene_variant;intron_variant,non_coding_transcript_variant;regulatory_region_variant	Archaic
chr9	139844558	139844559	G	A	ENSG00000107317	PTGDS	upstream_gene_variant;downstream_gene_variant;intron_variant,non_coding_transcript_variant;regulatory_region_variant	Archaic
chr9	139844558	139844559	G	A	ENSG00000197070	ARRDC1	upstream_gene_variant;downstream_gene_variant;intron_variant,non_coding_transcript_variant;regulatory_region_variant	Archaic
chr9	139873120	139873121	T	C	ENSG00000107317	PTGDS	upstream_gene_variant;intron_variant;downstream_gene_variant;intron_variant,NMD_transcript_variant	Archaic
chr9	139873120	139873121	T	C	ENSG00000197070	ARRDC1	upstream_gene_variant;intron_variant;downstream_gene_variant;intron_variant,NMD_transcript_variant	Archaic
chr9	139890680	139890681	G	T	ENSG00000107317	PTGDS	downstream_gene_variant;upstream_gene_variant;intron_variant;intron_variant,non_coding_transcript_variant;regulatory_region_variant	Archaic
chr9	139890680	139890681	G	T	ENSG00000197070	ARRDC1	downstream_gene_variant;upstream_gene_variant;intron_variant;intron_variant,non_coding_transcript_variant;regulatory_region_variant	Archaic
chr9	139892637	139892638	C	T	ENSG00000107317	PTGDS	downstream_gene_variant;upstream_gene_variant	Archaic
chr9	139892637	139892638	C	T	ENSG00000197070	ARRDC1	downstream_gene_variant;upstream_gene_variant	Archaic
chr9	140283437	140283438	G	A	ENSG00000107317	PTGDS	intron_variant,non_coding_transcript_variant;downstream_gene_variant;intron_variant;intron_variant,NMD_transcript_variant	Archaic
chr9	140283437	140283438	G	A	ENSG00000197070	ARRDC1	intron_variant,non_coding_transcript_variant;downstream_gene_variant;intron_variant;intron_variant,NMD_transcript_variant	Archaic
chr9	140283716	140283717	C	G	ENSG00000107317	PTGDS	intron_variant,non_coding_transcript_variant;downstream_gene_variant;intron_variant;intron_variant,NMD_transcript_variant	Archaic
chr9	140283716	140283717	C	G	ENSG00000197070	ARRDC1	intron_variant,non_coding_transcript_variant;downstream_gene_variant;intron_variant;intron_variant,NMD_transcript_variant	Archaic
chr9	140394729	140394730	T	C	ENSG00000107317	PTGDS	intron_variant	Human
chr9	140394729	140394730	T	C	ENSG00000197070	ARRDC1	intron_variant	Human
chr9	140394774	140394775	C	T	ENSG00000107317	PTGDS	intron_variant	Archaic
chr9	140394774	140394775	C	T	ENSG00000197070	ARRDC1	intron_variant	Archaic
chr10	8411769	8411770	C	G	ENSG00000107485	GATA3	regulatory_region_variant;intergenic_variant	Archaic
chr10	14818762	14818763	G	C	ENSG00000152455	SUV39H2	upstream_gene_variant	Human
chr10	14819184	14819185	C	G	ENSG00000152455	SUV39H2	upstream_gene_variant	Archaic
chr10	15126390	15126391	T	G	ENSG00000152455	SUV39H2	intron_variant,non_coding_transcript_variant;intron_variant	Archaic
chr10	15243965	15243966	A	G	ENSG00000152455	SUV39H2	regulatory_region_variant;intergenic_variant	Archaic
chr10	15250298	15250299	T	C	ENSG00000152455	SUV39H2	downstream_gene_variant	Human
chr10	15250612	15250613	A	G	ENSG00000152455	SUV39H2	downstream_gene_variant	Human
chr10	15251034	15251035	G	A	ENSG00000152455	SUV39H2	downstream_gene_variant	Archaic
chr10	15258978	15258979	C	A	ENSG00000152455	SUV39H2	intron_variant;intron_variant,non_coding_transcript_variant	Human
chr10	15259183	15259184	G	A	ENSG00000152455	SUV39H2	intron_variant;intron_variant,non_coding_transcript_variant	Archaic
chr10	15262743	15262744	C	G	ENSG00000152455	SUV39H2	intron_variant;intron_variant,non_coding_transcript_variant;regulatory_region_variant	Archaic
chr10	15387149	15387150	G	A	ENSG00000152455	SUV39H2	intron_variant;regulatory_region_variant	Archaic
chr10	15514618	15514619	G	A	ENSG00000152455	SUV39H2	intergenic_variant	Archaic
chr10	34937327	34937328	G	A	ENSG00000095794	CREM	intron_variant	Archaic
chr10	35308591	35308592	A	G	ENSG00000095794	CREM	intron_variant;intron_variant,NMD_transcript_variant	Archaic
chr10	35506485	35506486	G	A	ENSG00000095794	CREM	downstream_gene_variant	Archaic
chr10	50374221	50374222	C	T	ENSG00000107643	MAPK8	intron_variant;intron_variant,NMD_transcript_variant;intron_variant,non_coding_transcript_variant;downstream_gene_variant;regulatory_region_variant	Archaic
chr10	73735514	73735515	G	C	ENSG00000107736	CDH23	intron_variant	Archaic
chr10	73843903	73843904	G	A	ENSG00000107736	CDH23	intron_variant;downstream_gene_variant	Archaic
chr10	73844029	73844030	G	A	ENSG00000107736	CDH23	intron_variant;downstream_gene_variant	Human
chr10	73846863	73846864	C	T	ENSG00000107736	CDH23	intron_variant;downstream_gene_variant;intron_variant,non_coding_transcript_variant	Archaic
chr10	73848651	73848652	G	A	ENSG00000107736	CDH23	upstream_gene_variant;intron_variant,non_coding_transcript_variant;intron_variant	Archaic
chr10	73998418	73998419	T	C	ENSG00000107736	CDH23	downstream_gene_variant;regulatory_region_variant	Archaic
chr10	74014679	74014680	C	A	ENSG00000107736	CDH23	intergenic_variant	Archaic
chr10	74033917	74033918	C	T	ENSG00000107736	CDH23	non_coding_transcript_exon_variant,non_coding_transcript_variant;downstream_gene_variant;5_prime_UTR_variant;regulatory_region_variant	Archaic
chr10	102359282	102359283	G	A	ENSG00000166167	BTRC	intergenic_variant	Archaic
chr10	102669381	102669382	C	T	ENSG00000166167	BTRC	upstream_gene_variant;downstream_gene_variant	Human
chr10	102670588	102670589	C	A	ENSG00000166167	BTRC	upstream_gene_variant;downstream_gene_variant	Archaic
chr10	102683410	102683411	G	A	ENSG00000166167	BTRC	intron_variant;regulatory_region_variant	Human
chr10	102694141	102694142	G	C	ENSG00000166167	BTRC	intron_variant;regulatory_region_variant	Human
chr10	102731271	102731272	G	A	ENSG00000166167	BTRC	upstream_gene_variant;intron_variant;intron_variant,NMD_transcript_variant;intron_variant,non_coding_transcript_variant;downstream_gene_variant	Archaic
chr10	102891151	102891152	C	A	ENSG00000166167	BTRC	5_prime_UTR_variant;upstream_gene_variant;regulatory_region_variant	Archaic
chr10	102891402	102891403	A	G	ENSG00000166167	BTRC	upstream_gene_variant;synonymous_variant;downstream_gene_variant	Human
chr10	102936382	102936383	C	T	ENSG00000166167	BTRC	non_coding_transcript_exon_variant,non_coding_transcript_variant;downstream_gene_variant;regulatory_region_variant	Human
chr10	103527214	103527215	G	A	ENSG00000166167	BTRC	downstream_gene_variant	Human
chr10	104210175	104210176	C	A	ENSG00000076685	NT5C2	intron_variant,non_coding_transcript_variant;upstream_gene_variant;3_prime_UTR_variant;regulatory_region_variant	Archaic
chr10	104210175	104210176	C	A	ENSG00000166167	BTRC	intron_variant,non_coding_transcript_variant;upstream_gene_variant;3_prime_UTR_variant;regulatory_region_variant	Archaic
chr10	104403119	104403120	G	A	ENSG00000076685	NT5C2	upstream_gene_variant;non_coding_transcript_exon_variant,non_coding_transcript_variant;regulatory_region_variant	Human
chr10	105033740	105033741	C	T	ENSG00000076685	NT5C2	upstream_gene_variant;regulatory_region_variant	Archaic
chr10	105412629	105412630	G	A	ENSG00000076685	NT5C2	intron_variant;intron_variant,non_coding_transcript_variant;regulatory_region_variant	Archaic
chr10	105521570	105521571	T	C	ENSG00000076685	NT5C2	intron_variant;regulatory_region_variant	Archaic
chr10	105545038	105545039	C	T	ENSG00000076685	NT5C2	intron_variant;regulatory_region_variant	Archaic
chr10	105582710	105582711	G	A	ENSG00000076685	NT5C2	intron_variant;regulatory_region_variant	Archaic
chr11	642884	642885	T	G	ENSG00000069696	DRD4	downstream_gene_variant;regulatory_region_variant	Human
chr11	645726	645727	G	T	ENSG00000069696	DRD4	intron_variant;intron_variant,non_coding_transcript_variant;intron_variant,NMD_transcript_variant;regulatory_region_variant	Archaic
chr11	825751	825752	C	T	ENSG00000069696	DRD4	upstream_gene_variant;downstream_gene_variant;intron_variant,non_coding_transcript_variant	Archaic
chr11	842229	842230	G	C	ENSG00000069696	DRD4	upstream_gene_variant;downstream_gene_variant;intron_variant,NMD_transcript_variant;intron_variant;regulatory_region_variant	Human
chr11	842279	842280	A	T	ENSG00000069696	DRD4	upstream_gene_variant;downstream_gene_variant;intron_variant,NMD_transcript_variant;intron_variant;regulatory_region_variant	Archaic
chr11	887529	887530	C	T	ENSG00000069696	DRD4	upstream_gene_variant;intron_variant,NMD_transcript_variant;intron_variant,non_coding_transcript_variant;intron_variant	Archaic
chr11	1281417	1281418	T	C	ENSG00000069696	DRD4	intron_variant;downstream_gene_variant	Archaic
chr11	1281417	1281418	T	C	ENSG00000180176	TH	intron_variant;downstream_gene_variant	Archaic
chr11	2177764	2177765	C	T	ENSG00000180176	TH	intron_variant;downstream_gene_variant;intron_variant,non_coding_transcript_variant;intron_variant,NMD_transcript_variant;regulatory_region_variant	Archaic
chr11	2177821	2177822	C	T	ENSG00000180176	TH	intron_variant;downstream_gene_variant;intron_variant,non_coding_transcript_variant;intron_variant,NMD_transcript_variant;regulatory_region_variant	Archaic
chr11	2192791	2192792	C	G	ENSG00000180176	TH	intron_variant,NMD_transcript_variant;intron_variant;upstream_gene_variant	Archaic
chr11	2208103	2208104	G	A	ENSG00000180176	TH	regulatory_region_variant;intergenic_variant	Archaic
chr11	2225700	2225701	C	T	ENSG00000180176	TH	intergenic_variant	Archaic
chr11	6654768	6654769	C	T	ENSG00000170955	CAVIN3	intron_variant,non_coding_transcript_variant;missense_variant	Human
chr11	12442526	12442527	G	A	ENSG00000133794	ARNTL	intron_variant;intron_variant,non_coding_transcript_variant	Archaic
chr11	12622671	12622672	A	G	ENSG00000133794	ARNTL	regulatory_region_variant;intergenic_variant	Human
chr11	12647556	12647557	T	C	ENSG00000133794	ARNTL	regulatory_region_variant;intergenic_variant	Archaic
chr11	12663824	12663825	C	T	ENSG00000133794	ARNTL	regulatory_region_variant;intergenic_variant	Human
chr11	12985778	12985779	G	T	ENSG00000133794	ARNTL	downstream_gene_variant;intron_variant,non_coding_transcript_variant;regulatory_region_variant	Archaic
chr11	13133302	13133303	T	G	ENSG00000133794	ARNTL	intron_variant,non_coding_transcript_variant;regulatory_region_variant	Archaic
chr11	13229320	13229321	A	G	ENSG00000133794	ARNTL	intergenic_variant	Human
chr11	13283550	13283551	G	C	ENSG00000133794	ARNTL	regulatory_region_variant;intergenic_variant	Archaic
chr11	14169986	14169987	T	C	ENSG00000133794	ARNTL	intron_variant,non_coding_transcript_variant	Archaic
chr11	14170461	14170462	C	T	ENSG00000133794	ARNTL	intron_variant,non_coding_transcript_variant;regulatory_region_variant	Archaic
chr11	14200502	14200503	G	A	ENSG00000133794	ARNTL	intron_variant,non_coding_transcript_variant;regulatory_region_variant	Archaic
chr11	18044497	18044498	T	C	ENSG00000129167	TPH1	upstream_gene_variant;non_coding_transcript_exon_variant,non_coding_transcript_variant;intron_variant,NMD_transcript_variant;intron_variant	Archaic
chr11	18084481	18084482	G	A	ENSG00000129167	TPH1	intergenic_variant	Archaic
chr11	18086211	18086212	T	C	ENSG00000129167	TPH1	intergenic_variant	Archaic
chr11	18512508	18512509	C	T	ENSG00000129167	TPH1	intron_variant,non_coding_transcript_variant;intron_variant;non_coding_transcript_exon_variant,non_coding_transcript_variant;upstream_gene_variant	Archaic
chr11	18513548	18513549	T	C	ENSG00000129167	TPH1	intron_variant,non_coding_transcript_variant;intron_variant;upstream_gene_variant;regulatory_region_variant	Archaic
chr11	18807259	18807260	C	G	ENSG00000129167	TPH1	intron_variant	Human
chr11	28048256	28048257	T	C	ENSG00000205213	LGR4	intron_variant	Archaic
chr11	28048396	28048397	T	G	ENSG00000205213	LGR4	intron_variant	Archaic
chr11	28162699	28162700	C	G	ENSG00000205213	LGR4	intron_variant;intron_variant,NMD_transcript_variant;downstream_gene_variant;regulatory_region_variant	Human
chr11	28290717	28290718	G	C	ENSG00000205213	LGR4	intron_variant;intron_variant,NMD_transcript_variant	Archaic
chr11	28319091	28319092	G	T	ENSG00000205213	LGR4	intron_variant;intron_variant,NMD_transcript_variant	Archaic
chr11	28367929	28367930	G	A	ENSG00000205213	LGR4	regulatory_region_variant;intergenic_variant	Archaic
chr11	28368618	28368619	C	T	ENSG00000205213	LGR4	regulatory_region_variant;intergenic_variant	Human
chr11	28369105	28369106	C	T	ENSG00000205213	LGR4	upstream_gene_variant;regulatory_region_variant	Archaic
chr11	28415096	28415097	A	G	ENSG00000205213	LGR4	intron_variant,non_coding_transcript_variant;regulatory_region_variant	Archaic
chr11	28486095	28486096	T	G	ENSG00000205213	LGR4	intron_variant,non_coding_transcript_variant;regulatory_region_variant	Archaic
chr11	46016127	46016128	T	C	ENSG00000121671	CRY2	intron_variant;intron_variant,non_coding_transcript_variant;intron_variant,NMD_transcript_variant;regulatory_region_variant	Archaic
chr11	65421008	65421009	T	A	ENSG00000173933	RBM4	downstream_gene_variant	Archaic
chr11	65421008	65421009	T	A	ENSG00000174080	CTSF	downstream_gene_variant	Archaic
chr11	65429922	65429923	T	C	ENSG00000173933	RBM4	intron_variant;intron_variant,NMD_transcript_variant;intron_variant,non_coding_transcript_variant;upstream_gene_variant;5_prime_UTR_variant;regulatory_region_variant	Archaic
chr11	65429922	65429923	T	C	ENSG00000174080	CTSF	intron_variant;intron_variant,NMD_transcript_variant;intron_variant,non_coding_transcript_variant;upstream_gene_variant;5_prime_UTR_variant;regulatory_region_variant	Archaic
chr11	66357771	66357772	T	C	ENSG00000172531	PPP1CA	upstream_gene_variant;3_prime_UTR_variant	Archaic
chr11	66357771	66357772	T	C	ENSG00000173914	RBM4B	upstream_gene_variant;3_prime_UTR_variant	Archaic
chr11	66357771	66357772	T	C	ENSG00000173933	RBM4	upstream_gene_variant;3_prime_UTR_variant	Archaic
chr11	66357771	66357772	T	C	ENSG00000174080	CTSF	upstream_gene_variant;3_prime_UTR_variant	Archaic
chr11	66362834	66362835	G	A	ENSG00000172531	PPP1CA	intron_variant;intron_variant,NMD_transcript_variant;upstream_gene_variant;intron_variant,non_coding_transcript_variant	Archaic
chr11	66362834	66362835	G	A	ENSG00000173914	RBM4B	intron_variant;intron_variant,NMD_transcript_variant;upstream_gene_variant;intron_variant,non_coding_transcript_variant	Archaic
chr11	66362834	66362835	G	A	ENSG00000173933	RBM4	intron_variant;intron_variant,NMD_transcript_variant;upstream_gene_variant;intron_variant,non_coding_transcript_variant	Archaic
chr11	66362834	66362835	G	A	ENSG00000174080	CTSF	intron_variant;intron_variant,NMD_transcript_variant;upstream_gene_variant;intron_variant,non_coding_transcript_variant	Archaic
chr11	66362958	66362959	C	G	ENSG00000172531	PPP1CA	intron_variant;intron_variant,NMD_transcript_variant;upstream_gene_variant;intron_variant,non_coding_transcript_variant	Archaic
chr11	66362958	66362959	C	G	ENSG00000173914	RBM4B	intron_variant;intron_variant,NMD_transcript_variant;upstream_gene_variant;intron_variant,non_coding_transcript_variant	Archaic
chr11	66362958	66362959	C	G	ENSG00000173933	RBM4	intron_variant;intron_variant,NMD_transcript_variant;upstream_gene_variant;intron_variant,non_coding_transcript_variant	Archaic
chr11	66362958	66362959	C	G	ENSG00000174080	CTSF	intron_variant;intron_variant,NMD_transcript_variant;upstream_gene_variant;intron_variant,non_coding_transcript_variant	Archaic
chr11	66377612	66377613	C	G	ENSG00000172531	PPP1CA	downstream_gene_variant;regulatory_region_variant	Archaic
chr11	66377612	66377613	C	G	ENSG00000173914	RBM4B	downstream_gene_variant;regulatory_region_variant	Archaic
chr11	66377612	66377613	C	G	ENSG00000173933	RBM4	downstream_gene_variant;regulatory_region_variant	Archaic
chr11	66377612	66377613	C	G	ENSG00000174080	CTSF	downstream_gene_variant;regulatory_region_variant	Archaic
chr11	66385193	66385194	A	C	ENSG00000172531	PPP1CA	intron_variant,NMD_transcript_variant;intron_variant;upstream_gene_variant;intron_variant,non_coding_transcript_variant;downstream_gene_variant;regulatory_region_variant	Archaic
chr11	66385193	66385194	A	C	ENSG00000173914	RBM4B	intron_variant,NMD_transcript_variant;intron_variant;upstream_gene_variant;intron_variant,non_coding_transcript_variant;downstream_gene_variant;regulatory_region_variant	Archaic
chr11	66385193	66385194	A	C	ENSG00000173933	RBM4	intron_variant,NMD_transcript_variant;intron_variant;upstream_gene_variant;intron_variant,non_coding_transcript_variant;downstream_gene_variant;regulatory_region_variant	Archaic
chr11	66385193	66385194	A	C	ENSG00000174080	CTSF	intron_variant,NMD_transcript_variant;intron_variant;upstream_gene_variant;intron_variant,non_coding_transcript_variant;downstream_gene_variant;regulatory_region_variant	Archaic
chr11	66405576	66405577	G	A	ENSG00000173933	RBM4	intron_variant,NMD_transcript_variant;intron_variant;intron_variant,non_coding_transcript_variant;upstream_gene_variant;regulatory_region_variant	Human
chr11	66406502	66406503	A	G	ENSG00000172531	PPP1CA	intron_variant,NMD_transcript_variant;intron_variant;downstream_gene_variant;intron_variant,non_coding_transcript_variant;5_prime_UTR_variant;upstream_gene_variant;regulatory_region_variant	Human
chr11	66406502	66406503	A	G	ENSG00000173914	RBM4B	intron_variant,NMD_transcript_variant;intron_variant;downstream_gene_variant;intron_variant,non_coding_transcript_variant;5_prime_UTR_variant;upstream_gene_variant;regulatory_region_variant	Human
chr11	66406502	66406503	A	G	ENSG00000173933	RBM4	intron_variant,NMD_transcript_variant;intron_variant;downstream_gene_variant;intron_variant,non_coding_transcript_variant;5_prime_UTR_variant;upstream_gene_variant;regulatory_region_variant	Human
chr11	66406502	66406503	A	G	ENSG00000174080	CTSF	intron_variant,NMD_transcript_variant;intron_variant;downstream_gene_variant;intron_variant,non_coding_transcript_variant;5_prime_UTR_variant;upstream_gene_variant;regulatory_region_variant	Human
chr11	66406695	66406696	T	C	ENSG00000173933	RBM4	intron_variant,NMD_transcript_variant;intron_variant;downstream_gene_variant;intron_variant,non_coding_transcript_variant;5_prime_UTR_variant;upstream_gene_variant;regulatory_region_variant	Human
chr11	66407110	66407111	C	T	ENSG00000172531	PPP1CA	intron_variant,NMD_transcript_variant;intron_variant;downstream_gene_variant;intron_variant,non_coding_transcript_variant;5_prime_UTR_variant;upstream_gene_variant;regulatory_region_variant	Human
chr11	66407110	66407111	C	T	ENSG00000173914	RBM4B	intron_variant,NMD_transcript_variant;intron_variant;downstream_gene_variant;intron_variant,non_coding_transcript_variant;5_prime_UTR_variant;upstream_gene_variant;regulatory_region_variant	Human
chr11	66407110	66407111	C	T	ENSG00000173933	RBM4	intron_variant,NMD_transcript_variant;intron_variant;downstream_gene_variant;intron_variant,non_coding_transcript_variant;5_prime_UTR_variant;upstream_gene_variant;regulatory_region_variant	Human
chr11	66407110	66407111	C	T	ENSG00000174080	CTSF	intron_variant,NMD_transcript_variant;intron_variant;downstream_gene_variant;intron_variant,non_coding_transcript_variant;5_prime_UTR_variant;upstream_gene_variant;regulatory_region_variant	Human
chr11	66407982	66407983	G	A	ENSG00000173933	RBM4	intron_variant,NMD_transcript_variant;intron_variant;downstream_gene_variant;intron_variant,non_coding_transcript_variant;3_prime_UTR_variant;upstream_gene_variant;regulatory_region_variant	Human
chr11	66408703	66408704	G	A	ENSG00000173933	RBM4	intron_variant,NMD_transcript_variant;intron_variant;downstream_gene_variant;intron_variant,non_coding_transcript_variant;upstream_gene_variant;regulatory_region_variant	Archaic
chr11	66410032	66410033	T	G	ENSG00000173933	RBM4	intron_variant,NMD_transcript_variant;intron_variant;downstream_gene_variant;intron_variant,non_coding_transcript_variant;upstream_gene_variant;regulatory_region_variant	Archaic
chr11	66416166	66416167	G	C	ENSG00000173933	RBM4	downstream_gene_variant;intron_variant;regulatory_region_variant	Human
chr11	66420142	66420143	G	A	ENSG00000173933	RBM4	downstream_gene_variant;intron_variant;regulatory_region_variant	Archaic
chr11	66424857	66424858	G	A	ENSG00000173933	RBM4	intron_variant	Human
chr11	66445952	66445953	A	G	ENSG00000172531	PPP1CA	upstream_gene_variant;regulatory_region_variant	Human
chr11	66445952	66445953	A	G	ENSG00000173914	RBM4B	upstream_gene_variant;regulatory_region_variant	Human
chr11	66445952	66445953	A	G	ENSG00000173933	RBM4	upstream_gene_variant;regulatory_region_variant	Human
chr11	66445952	66445953	A	G	ENSG00000174080	CTSF	upstream_gene_variant;regulatory_region_variant	Human
chr11	66454203	66454204	A	G	ENSG00000172531	PPP1CA	downstream_gene_variant;intron_variant;upstream_gene_variant	Human
chr11	66454203	66454204	A	G	ENSG00000173914	RBM4B	downstream_gene_variant;intron_variant;upstream_gene_variant	Human
chr11	66454203	66454204	A	G	ENSG00000173933	RBM4	downstream_gene_variant;intron_variant;upstream_gene_variant	Human
chr11	66454203	66454204	A	G	ENSG00000174080	CTSF	downstream_gene_variant;intron_variant;upstream_gene_variant	Human
chr11	66486055	66486056	G	A	ENSG00000172531	PPP1CA	intron_variant;regulatory_region_variant	Archaic
chr11	66486055	66486056	G	A	ENSG00000173914	RBM4B	intron_variant;regulatory_region_variant	Archaic
chr11	66486055	66486056	G	A	ENSG00000173933	RBM4	intron_variant;regulatory_region_variant	Archaic
chr11	66486055	66486056	G	A	ENSG00000174080	CTSF	intron_variant;regulatory_region_variant	Archaic
chr11	66488245	66488246	G	C	ENSG00000172531	PPP1CA	intron_variant	Archaic
chr11	66488245	66488246	G	C	ENSG00000173914	RBM4B	intron_variant	Archaic
chr11	66488245	66488246	G	C	ENSG00000173933	RBM4	intron_variant	Archaic
chr11	66488245	66488246	G	C	ENSG00000174080	CTSF	intron_variant	Archaic
chr11	66491504	66491505	G	A	ENSG00000172531	PPP1CA	intron_variant;upstream_gene_variant	Archaic
chr11	66491504	66491505	G	A	ENSG00000173914	RBM4B	intron_variant;upstream_gene_variant	Archaic
chr11	66491504	66491505	G	A	ENSG00000173933	RBM4	intron_variant;upstream_gene_variant	Archaic
chr11	66491504	66491505	G	A	ENSG00000174080	CTSF	intron_variant;upstream_gene_variant	Archaic
chr11	66496274	66496275	A	G	ENSG00000172531	PPP1CA	5_prime_UTR_variant;regulatory_region_variant	Archaic
chr11	66496274	66496275	A	G	ENSG00000173914	RBM4B	5_prime_UTR_variant;regulatory_region_variant	Archaic
chr11	66496274	66496275	A	G	ENSG00000173933	RBM4	5_prime_UTR_variant;regulatory_region_variant	Archaic
chr11	66496274	66496275	A	G	ENSG00000174080	CTSF	5_prime_UTR_variant;regulatory_region_variant	Archaic
chr11	66516633	66516634	G	A	ENSG00000172531	PPP1CA	intron_variant;intron_variant,non_coding_transcript_variant;intron_variant,NMD_transcript_variant;regulatory_region_variant	Human
chr11	66516633	66516634	G	A	ENSG00000173914	RBM4B	intron_variant;intron_variant,non_coding_transcript_variant;intron_variant,NMD_transcript_variant;regulatory_region_variant	Human
chr11	66516633	66516634	G	A	ENSG00000173933	RBM4	intron_variant;intron_variant,non_coding_transcript_variant;intron_variant,NMD_transcript_variant;regulatory_region_variant	Human
chr11	66516633	66516634	G	A	ENSG00000174080	CTSF	intron_variant;intron_variant,non_coding_transcript_variant;intron_variant,NMD_transcript_variant;regulatory_region_variant	Human
chr11	66576093	66576094	C	A	ENSG00000172531	PPP1CA	intron_variant;downstream_gene_variant;intron_variant,NMD_transcript_variant	Human
chr11	66576093	66576094	C	A	ENSG00000173914	RBM4B	intron_variant;downstream_gene_variant;intron_variant,NMD_transcript_variant	Human
chr11	66576093	66576094	C	A	ENSG00000173933	RBM4	intron_variant;downstream_gene_variant;intron_variant,NMD_transcript_variant	Human
chr11	66576093	66576094	C	A	ENSG00000174080	CTSF	intron_variant;downstream_gene_variant;intron_variant,NMD_transcript_variant	Human
chr11	66735736	66735737	A	G	ENSG00000172531	PPP1CA	intergenic_variant	Human
chr11	66735736	66735737	A	G	ENSG00000173914	RBM4B	intergenic_variant	Human
chr11	66735736	66735737	A	G	ENSG00000173933	RBM4	intergenic_variant	Human
chr11	66735736	66735737	A	G	ENSG00000174080	CTSF	intergenic_variant	Human
chr11	67914763	67914764	T	C	ENSG00000110090	CPT1A	regulatory_region_variant;intergenic_variant	Archaic
chr11	67914763	67914764	T	C	ENSG00000172531	PPP1CA	regulatory_region_variant;intergenic_variant	Archaic
chr11	69333171	69333172	G	A	ENSG00000110090	CPT1A	intergenic_variant	Archaic
chr11	69336294	69336295	G	A	ENSG00000110090	CPT1A	regulatory_region_variant;intergenic_variant	Archaic
chr11	69413034	69413035	G	A	ENSG00000110090	CPT1A	regulatory_region_variant;intergenic_variant	Archaic
chr11	69413079	69413080	A	G	ENSG00000110090	CPT1A	regulatory_region_variant;intergenic_variant	Archaic
chr11	114000750	114000751	A	G	ENSG00000109906	ZBTB16	intron_variant;intron_variant,NMD_transcript_variant;intron_variant,non_coding_transcript_variant	Archaic
chr11	114000750	114000751	A	G	ENSG00000149295	DRD2	intron_variant;intron_variant,NMD_transcript_variant;intron_variant,non_coding_transcript_variant	Archaic
chr11	114003184	114003185	T	C	ENSG00000109906	ZBTB16	intron_variant;intron_variant,NMD_transcript_variant;intron_variant,non_coding_transcript_variant;regulatory_region_variant	Human
chr11	114003184	114003185	T	C	ENSG00000149295	DRD2	intron_variant;intron_variant,NMD_transcript_variant;intron_variant,non_coding_transcript_variant;regulatory_region_variant	Human
chr11	114003486	114003487	G	A	ENSG00000109906	ZBTB16	intron_variant;intron_variant,NMD_transcript_variant;intron_variant,non_coding_transcript_variant;regulatory_region_variant	Human
chr11	114003486	114003487	G	A	ENSG00000149295	DRD2	intron_variant;intron_variant,NMD_transcript_variant;intron_variant,non_coding_transcript_variant;regulatory_region_variant	Human
chr11	114013559	114013560	C	T	ENSG00000109906	ZBTB16	intron_variant;intron_variant,NMD_transcript_variant;intron_variant,non_coding_transcript_variant	Human
chr11	114013882	114013883	G	A	ENSG00000109906	ZBTB16	intron_variant;intron_variant,NMD_transcript_variant;intron_variant,non_coding_transcript_variant	Archaic
chr11	114038703	114038704	A	G	ENSG00000109906	ZBTB16	intron_variant;intron_variant,NMD_transcript_variant;intron_variant,non_coding_transcript_variant	Archaic
chr11	114038760	114038761	G	T	ENSG00000109906	ZBTB16	intron_variant;intron_variant,NMD_transcript_variant;intron_variant,non_coding_transcript_variant	Archaic
chr11	114038760	114038761	G	T	ENSG00000149295	DRD2	intron_variant;intron_variant,NMD_transcript_variant;intron_variant,non_coding_transcript_variant	Archaic
chr11	114101378	114101379	C	A	ENSG00000109906	ZBTB16	intron_variant;intron_variant,NMD_transcript_variant;intron_variant,non_coding_transcript_variant	Archaic
chr11	114101378	114101379	C	A	ENSG00000149295	DRD2	intron_variant;intron_variant,NMD_transcript_variant;intron_variant,non_coding_transcript_variant	Archaic
chr11	114102125	114102126	C	A	ENSG00000109906	ZBTB16	intron_variant;intron_variant,NMD_transcript_variant;intron_variant,non_coding_transcript_variant	Archaic
chr11	114102838	114102839	C	T	ENSG00000109906	ZBTB16	intron_variant;intron_variant,NMD_transcript_variant;intron_variant,non_coding_transcript_variant	Archaic
chr11	114102864	114102865	G	C	ENSG00000109906	ZBTB16	intron_variant;intron_variant,NMD_transcript_variant;intron_variant,non_coding_transcript_variant	Archaic
chr12	208141	208142	G	A	ENSG00000073614	KDM5A	intron_variant	Human
chr12	1283533	1283534	G	A	ENSG00000073614	KDM5A	intron_variant,NMD_transcript_variant;intron_variant;intron_variant,non_coding_transcript_variant;regulatory_region_variant	Archaic
chr12	1466341	1466342	A	G	ENSG00000073614	KDM5A	intron_variant,NMD_transcript_variant;intron_variant;intron_variant,non_coding_transcript_variant;regulatory_region_variant	Archaic
chr12	13253530	13253531	A	G	ENSG00000013583	HEBP1	intron_variant;upstream_gene_variant	Human
chr12	13307499	13307500	C	T	ENSG00000013583	HEBP1	regulatory_region_variant;intergenic_variant	Human
chr12	13363598	13363599	C	G	ENSG00000013583	HEBP1	intron_variant;upstream_gene_variant;intron_variant,non_coding_transcript_variant;downstream_gene_variant	Human
chr12	27588235	27588236	G	C	ENSG00000029153	ARNTL2	intron_variant,non_coding_transcript_variant;regulatory_region_variant	Archaic
chr12	57079992	57079993	G	A	ENSG00000111602	TIMELESS	intron_variant;intron_variant,non_coding_transcript_variant;regulatory_region_variant	Archaic
chr12	57082137	57082138	T	C	ENSG00000111602	TIMELESS	upstream_gene_variant;5_prime_UTR_variant;regulatory_region_variant	Human
chr12	72085737	72085738	T	G	ENSG00000139287	TPH2	intron_variant,NMD_transcript_variant;intron_variant	Archaic
chr12	111784345	111784346	G	A	ENSG00000186298	PPP1CC	intron_variant	Archaic
chr12	111784396	111784397	T	C	ENSG00000186298	PPP1CC	intron_variant	Archaic
chr12	111785067	111785068	G	A	ENSG00000186298	PPP1CC	intron_variant	Archaic
chr12	111791455	111791456	G	A	ENSG00000186298	PPP1CC	downstream_gene_variant	Archaic
chr12	112073770	112073771	C	G	ENSG00000186298	PPP1CC	intergenic_variant	Archaic
chr12	114087109	114087110	C	T	ENSG00000122965	RBM19	regulatory_region_variant;intergenic_variant	Archaic
chr12	115129143	115129144	G	A	ENSG00000122965	RBM19	intergenic_variant	Human
chr13	77798051	77798052	A	C	ENSG00000005810	MYCBP2	intron_variant	Human
chr13	114017378	114017379	A	G	ENSG00000057593	F7	intron_variant,non_coding_transcript_variant;intron_variant;downstream_gene_variant;regulatory_region_variant	Archaic
chr13	114019178	114019179	C	T	ENSG00000057593	F7	upstream_gene_variant;downstream_gene_variant;regulatory_region_variant	Archaic
chr13	114019297	114019298	G	A	ENSG00000057593	F7	upstream_gene_variant;downstream_gene_variant	Archaic
chr13	114019372	114019373	C	A	ENSG00000057593	F7	upstream_gene_variant;downstream_gene_variant	Archaic
chr13	114019442	114019443	C	T	ENSG00000057593	F7	upstream_gene_variant;downstream_gene_variant	Archaic
chr13	114141278	114141279	G	C	ENSG00000057593	F7	intron_variant;upstream_gene_variant;intron_variant,NMD_transcript_variant	Archaic
chr14	21575357	21575358	G	A	ENSG00000165819	METTL3	downstream_gene_variant;upstream_gene_variant;regulatory_region_variant	Archaic
chr14	21975374	21975375	G	A	ENSG00000165819	METTL3	downstream_gene_variant;intron_variant,non_coding_transcript_variant;intron_variant,NMD_transcript_variant;upstream_gene_variant;intron_variant	Archaic
chr14	22881660	22881661	T	A	ENSG00000100462	PRMT5	intron_variant,non_coding_transcript_variant;regulatory_region_variant	Human
chr14	22881660	22881661	T	A	ENSG00000165819	METTL3	intron_variant,non_coding_transcript_variant;regulatory_region_variant	Human
chr14	22887954	22887955	A	G	ENSG00000100462	PRMT5	intron_variant,non_coding_transcript_variant;downstream_gene_variant;upstream_gene_variant;regulatory_region_variant	Archaic
chr14	22887954	22887955	A	G	ENSG00000165819	METTL3	intron_variant,non_coding_transcript_variant;downstream_gene_variant;upstream_gene_variant;regulatory_region_variant	Archaic
chr14	22889945	22889946	T	A	ENSG00000100462	PRMT5	intron_variant,non_coding_transcript_variant;downstream_gene_variant;upstream_gene_variant;regulatory_region_variant	Archaic
chr14	22889945	22889946	T	A	ENSG00000165819	METTL3	intron_variant,non_coding_transcript_variant;downstream_gene_variant;upstream_gene_variant;regulatory_region_variant	Archaic
chr14	23322214	23322215	A	G	ENSG00000100462	PRMT5	upstream_gene_variant;downstream_gene_variant;regulatory_region_variant	Archaic
chr14	23341280	23341281	G	A	ENSG00000100462	PRMT5	upstream_gene_variant;5_prime_UTR_variant;downstream_gene_variant;regulatory_region_variant	Archaic
chr14	23377951	23377952	G	C	ENSG00000100462	PRMT5	intron_variant;intron_variant,non_coding_transcript_variant;downstream_gene_variant;splice_region_variant,intron_variant,non_coding_transcript_variant;upstream_gene_variant;regulatory_region_variant	Archaic
chr14	23378101	23378102	T	C	ENSG00000100462	PRMT5	intron_variant;intron_variant,non_coding_transcript_variant;downstream_gene_variant;upstream_gene_variant;regulatory_region_variant	Archaic
chr14	23390596	23390597	G	A	ENSG00000100462	PRMT5	intron_variant;intron_variant,non_coding_transcript_variant;upstream_gene_variant;downstream_gene_variant;intron_variant,NMD_transcript_variant	Archaic
chr14	23396241	23396242	T	C	ENSG00000100462	PRMT5	intron_variant;downstream_gene_variant;upstream_gene_variant;intron_variant,non_coding_transcript_variant;intron_variant,NMD_transcript_variant	Archaic
chr14	23652114	23652115	T	C	ENSG00000100462	PRMT5	upstream_gene_variant;synonymous_variant;regulatory_region_variant	Archaic
chr14	24018058	24018059	G	C	ENSG00000100462	PRMT5	intron_variant,non_coding_transcript_variant;upstream_gene_variant;intron_variant;downstream_gene_variant	Human
chr14	37140685	37140686	A	T	ENSG00000136352	NKX2-1	intron_variant;intron_variant,non_coding_transcript_variant	Archaic
chr15	25939485	25939486	A	G	ENSG00000114062	UBE3A	intron_variant;intron_variant,NMD_transcript_variant;regulatory_region_variant	Archaic
chr15	26640954	26640955	A	G	ENSG00000114062	UBE3A	intron_variant,non_coding_transcript_variant	Archaic
chr15	59887766	59887767	A	G	ENSG00000069667	RORA	upstream_gene_variant;intron_variant,non_coding_transcript_variant;regulatory_region_variant	Human
chr15	59980162	59980163	A	G	ENSG00000069667	RORA	upstream_gene_variant;intron_variant;intron_variant,non_coding_transcript_variant;regulatory_region_variant	Archaic
chr15	60663390	60663391	C	T	ENSG00000069667	RORA	intron_variant;intron_variant,NMD_transcript_variant;intron_variant,non_coding_transcript_variant;regulatory_region_variant	Archaic
chr15	60666889	60666890	A	C	ENSG00000069667	RORA	intron_variant;upstream_gene_variant;intron_variant,NMD_transcript_variant;intron_variant,non_coding_transcript_variant	Human
chr15	60666943	60666944	G	A	ENSG00000069667	RORA	intron_variant;upstream_gene_variant;intron_variant,NMD_transcript_variant;intron_variant,non_coding_transcript_variant;TF_binding_site_variant	Archaic
chr15	60672573	60672574	T	C	ENSG00000069667	RORA	intron_variant;intron_variant,non_coding_transcript_variant;intron_variant,NMD_transcript_variant;downstream_gene_variant	Human
chr15	60699902	60699903	C	G	ENSG00000069667	RORA	upstream_gene_variant;downstream_gene_variant;regulatory_region_variant	Archaic
chr15	60719532	60719533	C	G	ENSG00000069667	RORA	intron_variant,NMD_transcript_variant;intron_variant;intron_variant,non_coding_transcript_variant;regulatory_region_variant	Archaic
chr15	60820108	60820109	C	T	ENSG00000069667	RORA	intron_variant;intron_variant,non_coding_transcript_variant;intron_variant,NMD_transcript_variant;downstream_gene_variant;upstream_gene_variant	Archaic
chr15	60885217	60885218	T	C	ENSG00000069667	RORA	intron_variant;intron_variant,non_coding_transcript_variant;5_prime_UTR_variant;intron_variant,NMD_transcript_variant;upstream_gene_variant;regulatory_region_variant	Human
chr15	60885257	60885258	C	G	ENSG00000069667	RORA	intron_variant;intron_variant,non_coding_transcript_variant;5_prime_UTR_variant;intron_variant,NMD_transcript_variant;upstream_gene_variant;regulatory_region_variant	Archaic
chr15	60924043	60924044	C	T	ENSG00000069667	RORA	intron_variant;upstream_gene_variant;downstream_gene_variant;intron_variant,NMD_transcript_variant;intron_variant,non_coding_transcript_variant	Archaic
chr15	61451608	61451609	C	T	ENSG00000069667	RORA	intron_variant,non_coding_transcript_variant;intron_variant;intron_variant,NMD_transcript_variant	Human
chr15	61453490	61453491	A	G	ENSG00000069667	RORA	intron_variant,non_coding_transcript_variant;intron_variant;intron_variant,NMD_transcript_variant	Archaic
chr15	61456086	61456087	C	T	ENSG00000069667	RORA	intron_variant,non_coding_transcript_variant;intron_variant;intron_variant,NMD_transcript_variant	Human
chr15	61458116	61458117	C	T	ENSG00000069667	RORA	intron_variant,non_coding_transcript_variant;intron_variant;intron_variant,NMD_transcript_variant	Archaic
chr15	61464359	61464360	C	T	ENSG00000069667	RORA	intron_variant,non_coding_transcript_variant;intron_variant;downstream_gene_variant;intron_variant,NMD_transcript_variant	Human
chr15	61472397	61472398	G	A	ENSG00000069667	RORA	intron_variant,non_coding_transcript_variant;intron_variant;upstream_gene_variant;intron_variant,NMD_transcript_variant	Human
chr15	61473658	61473659	C	T	ENSG00000069667	RORA	intron_variant,non_coding_transcript_variant;intron_variant;intron_variant,NMD_transcript_variant	Human
chr15	61477740	61477741	C	T	ENSG00000069667	RORA	intron_variant,non_coding_transcript_variant;intron_variant;intron_variant,NMD_transcript_variant	Human
chr15	61477949	61477950	C	T	ENSG00000069667	RORA	intron_variant,non_coding_transcript_variant;intron_variant;intron_variant,NMD_transcript_variant	Archaic
chr15	61480299	61480300	G	C	ENSG00000069667	RORA	intron_variant,non_coding_transcript_variant;intron_variant;intron_variant,NMD_transcript_variant	Human
chr15	61510300	61510301	A	T	ENSG00000069667	RORA	intron_variant;intron_variant,non_coding_transcript_variant;intron_variant,NMD_transcript_variant;downstream_gene_variant;regulatory_region_variant	Archaic
chr15	61510644	61510645	G	C	ENSG00000069667	RORA	intron_variant;intron_variant,non_coding_transcript_variant;intron_variant,NMD_transcript_variant;downstream_gene_variant	Archaic
chr15	61512291	61512292	A	G	ENSG00000069667	RORA	intron_variant,non_coding_transcript_variant;intron_variant;intron_variant,NMD_transcript_variant	Human
chr15	61519199	61519200	G	A	ENSG00000069667	RORA	intron_variant,non_coding_transcript_variant;intron_variant;intron_variant,NMD_transcript_variant	Human
chr15	61823251	61823252	G	A	ENSG00000069667	RORA	intron_variant,non_coding_transcript_variant;regulatory_region_variant	Archaic
chr15	61993330	61993331	T	C	ENSG00000069667	RORA	intron_variant,non_coding_transcript_variant	Archaic
chr15	62400188	62400189	T	A	ENSG00000069667	RORA	regulatory_region_variant;intergenic_variant	Human
chr15	75400226	75400227	C	T	ENSG00000169375	SIN3A	intron_variant,non_coding_transcript_variant;regulatory_region_variant	Archaic
chr15	75471085	75471086	A	G	ENSG00000169375	SIN3A	intergenic_variant	Archaic
chr15	75471382	75471383	G	A	ENSG00000169375	SIN3A	intergenic_variant	Archaic
chr15	75472942	75472943	T	C	ENSG00000169375	SIN3A	regulatory_region_variant;intergenic_variant	Human
chr15	75473030	75473031	C	T	ENSG00000169375	SIN3A	regulatory_region_variant;intergenic_variant	Archaic
chr15	75473337	75473338	C	T	ENSG00000169375	SIN3A	regulatory_region_variant;intergenic_variant	Archaic
chr15	75491788	75491789	A	C	ENSG00000169375	SIN3A	intron_variant;upstream_gene_variant;regulatory_region_variant	Archaic
chr15	89156684	89156685	G	C	ENSG00000140538	NTRK3	downstream_gene_variant;regulatory_region_variant	Archaic
chr16	10028616	10028617	C	G	ENSG00000187555	USP7	intron_variant;downstream_gene_variant;intron_variant,non_coding_transcript_variant	Archaic
chr16	18962263	18962264	A	C	ENSG00000167191	GPRC5B	intergenic_variant	Archaic
chr16	19829497	19829498	C	G	ENSG00000167191	GPRC5B	intron_variant;intron_variant,NMD_transcript_variant;intron_variant,non_coding_transcript_variant;downstream_gene_variant;regulatory_region_variant	Archaic
chr16	19847648	19847649	C	T	ENSG00000167191	GPRC5B	intron_variant;intron_variant,NMD_transcript_variant;intron_variant,non_coding_transcript_variant;regulatory_region_variant	Archaic
chr16	19854277	19854278	G	A	ENSG00000167191	GPRC5B	intron_variant;intron_variant,NMD_transcript_variant;intron_variant,non_coding_transcript_variant;regulatory_region_variant	Archaic
chr16	19864823	19864824	G	A	ENSG00000167191	GPRC5B	downstream_gene_variant;intron_variant;intron_variant,NMD_transcript_variant;intron_variant,non_coding_transcript_variant	Archaic
chr16	19866472	19866473	T	C	ENSG00000167191	GPRC5B	downstream_gene_variant;intron_variant;intron_variant,NMD_transcript_variant;intron_variant,non_coding_transcript_variant	Human
chr16	19872903	19872904	A	C	ENSG00000167191	GPRC5B	intron_variant;downstream_gene_variant;upstream_gene_variant;intron_variant,non_coding_transcript_variant	Archaic
chr16	19873106	19873107	G	C	ENSG00000167191	GPRC5B	intron_variant;downstream_gene_variant;upstream_gene_variant;intron_variant,non_coding_transcript_variant	Human
chr16	19873724	19873725	G	T	ENSG00000167191	GPRC5B	intron_variant;downstream_gene_variant;upstream_gene_variant	Archaic
chr16	19875142	19875143	C	G	ENSG00000167191	GPRC5B	intron_variant;upstream_gene_variant	Human
chr16	19875996	19875997	G	A	ENSG00000167191	GPRC5B	intron_variant;upstream_gene_variant	Archaic
chr16	19876301	19876302	T	C	ENSG00000167191	GPRC5B	intron_variant;upstream_gene_variant	Human
chr16	19876643	19876644	G	A	ENSG00000167191	GPRC5B	intron_variant;upstream_gene_variant	Archaic
chr16	19877034	19877035	T	C	ENSG00000167191	GPRC5B	intron_variant;upstream_gene_variant	Human
chr16	19878827	19878828	G	A	ENSG00000167191	GPRC5B	downstream_gene_variant;intron_variant	Human
chr16	19879758	19879759	A	G	ENSG00000167191	GPRC5B	downstream_gene_variant;intron_variant	Human
chr16	19889941	19889942	T	C	ENSG00000167191	GPRC5B	intron_variant	Archaic
chr16	19897143	19897144	G	T	ENSG00000167191	GPRC5B	upstream_gene_variant;intron_variant	Archaic
chr16	22832774	22832775	G	A	ENSG00000122254	HS3ST2	intron_variant,NMD_transcript_variant;intron_variant	Archaic
chr16	22853228	22853229	G	A	ENSG00000122254	HS3ST2	intron_variant,NMD_transcript_variant;intron_variant	Archaic
chr16	23078190	23078191	A	G	ENSG00000122254	HS3ST2	3_prime_UTR_variant;downstream_gene_variant;upstream_gene_variant	Archaic
chr16	23082963	23082964	G	A	ENSG00000122254	HS3ST2	intron_variant;intron_variant,non_coding_transcript_variant;regulatory_region_variant	Archaic
chr16	23084378	23084379	C	T	ENSG00000122254	HS3ST2	intron_variant;intron_variant,non_coding_transcript_variant;upstream_gene_variant;regulatory_region_variant	Archaic
chr16	23086533	23086534	C	A	ENSG00000122254	HS3ST2	intron_variant;upstream_gene_variant;downstream_gene_variant	Archaic
chr16	23115906	23115907	A	G	ENSG00000122254	HS3ST2	intron_variant;regulatory_region_variant;TF_binding_site_variant	Archaic
chr16	23119325	23119326	T	G	ENSG00000122254	HS3ST2	intron_variant;regulatory_region_variant	Archaic
chr16	23132581	23132582	A	C	ENSG00000122254	HS3ST2	intron_variant;regulatory_region_variant	Archaic
chr16	23149261	23149262	C	G	ENSG00000122254	HS3ST2	intron_variant	Archaic
chr16	23160733	23160734	C	G	ENSG00000122254	HS3ST2	upstream_gene_variant;regulatory_region_variant	Archaic
chr16	23345503	23345504	G	T	ENSG00000122254	HS3ST2	intron_variant;intron_variant,non_coding_transcript_variant;regulatory_region_variant	Archaic
chr16	23387824	23387825	A	G	ENSG00000122254	HS3ST2	intron_variant;downstream_gene_variant;intron_variant,NMD_transcript_variant	Archaic
chr16	66542359	66542360	C	T	ENSG00000159723	AGRP	downstream_gene_variant;3_prime_UTR_variant;intron_variant,non_coding_transcript_variant;upstream_gene_variant;intron_variant,NMD_transcript_variant;regulatory_region_variant	Archaic
chr16	66544847	66544848	T	C	ENSG00000159723	AGRP	3_prime_UTR_variant,NMD_transcript_variant;3_prime_UTR_variant;downstream_gene_variant;intron_variant;intron_variant,non_coding_transcript_variant;non_coding_transcript_exon_variant,non_coding_transcript_variant;intron_variant,NMD_transcript_variant;regulatory_region_variant	Archaic
chr16	66557971	66557972	C	A	ENSG00000159723	AGRP	intron_variant,NMD_transcript_variant;intron_variant;intron_variant,non_coding_transcript_variant;regulatory_region_variant	Archaic
chr16	66583754	66583755	G	A	ENSG00000159723	AGRP	upstream_gene_variant;intron_variant,NMD_transcript_variant;5_prime_UTR_variant;intron_variant;non_coding_transcript_exon_variant,non_coding_transcript_variant;regulatory_region_variant	Archaic
chr16	66588595	66588596	G	A	ENSG00000159723	AGRP	intron_variant;upstream_gene_variant;intron_variant,NMD_transcript_variant;downstream_gene_variant;intron_variant,non_coding_transcript_variant	Archaic
chr16	66614780	66614781	C	T	ENSG00000159723	AGRP	downstream_gene_variant;upstream_gene_variant;intron_variant;intron_variant,NMD_transcript_variant;regulatory_region_variant	Archaic
chr16	66683769	66683770	G	A	ENSG00000159723	AGRP	intron_variant	Archaic
chr16	66938624	66938625	C	T	ENSG00000159723	AGRP	downstream_gene_variant;regulatory_region_variant	Human
chr16	66947063	66947064	T	C	ENSG00000159723	AGRP	downstream_gene_variant;missense_variant;3_prime_UTR_variant,NMD_transcript_variant;intron_variant,NMD_transcript_variant;regulatory_region_variant	Human
chr16	67212174	67212175	G	A	ENSG00000159723	AGRP	non_coding_transcript_exon_variant,non_coding_transcript_variant;downstream_gene_variant;synonymous_variant;3_prime_UTR_variant,NMD_transcript_variant;upstream_gene_variant;regulatory_region_variant	Archaic
chr16	67294716	67294717	C	A	ENSG00000159723	AGRP	intron_variant,NMD_transcript_variant;intron_variant,non_coding_transcript_variant;intron_variant;downstream_gene_variant;upstream_gene_variant;regulatory_region_variant	Archaic
chr16	67303682	67303683	C	T	ENSG00000159723	AGRP	intron_variant,NMD_transcript_variant;intron_variant,non_coding_transcript_variant;intron_variant;downstream_gene_variant;regulatory_region_variant	Archaic
chr16	67429115	67429116	C	T	ENSG00000159723	AGRP	upstream_gene_variant;non_coding_transcript_exon_variant,non_coding_transcript_variant;downstream_gene_variant;missense_variant	Archaic
chr16	67730965	67730966	A	G	ENSG00000159723	AGRP	intron_variant,NMD_transcript_variant;intron_variant;intron_variant,non_coding_transcript_variant	Human
chr16	68482693	68482694	T	A	ENSG00000159723	AGRP	upstream_gene_variant;regulatory_region_variant	Archaic
chr16	72206500	72206501	C	T	ENSG00000140836	ZFHX3	upstream_gene_variant;intron_variant;regulatory_region_variant	Archaic
chr16	73206090	73206091	C	T	ENSG00000140836	ZFHX3	intergenic_variant	Archaic
chr16	73226126	73226127	G	T	ENSG00000140836	ZFHX3	regulatory_region_variant;intergenic_variant	Human
chr16	73481105	73481106	C	T	ENSG00000140836	ZFHX3	intergenic_variant	Human
chr16	73563612	73563613	T	C	ENSG00000140836	ZFHX3	intergenic_variant	Archaic
chr16	73631717	73631718	G	C	ENSG00000140836	ZFHX3	intergenic_variant	Archaic
chr16	73633819	73633820	G	A	ENSG00000140836	ZFHX3	intergenic_variant	Archaic
chr16	73643492	73643493	A	G	ENSG00000140836	ZFHX3	intergenic_variant	Archaic
chr16	73666617	73666618	T	C	ENSG00000140836	ZFHX3	intergenic_variant	Archaic
chr16	73672063	73672064	T	C	ENSG00000140836	ZFHX3	intergenic_variant	Archaic
chr16	73673532	73673533	T	G	ENSG00000140836	ZFHX3	intergenic_variant	Archaic
chr16	73673913	73673914	G	A	ENSG00000140836	ZFHX3	intergenic_variant	Human
chr16	73675034	73675035	G	C	ENSG00000140836	ZFHX3	intergenic_variant	Archaic
chr16	73675066	73675067	G	A	ENSG00000140836	ZFHX3	intergenic_variant	Human
chr16	73683817	73683818	G	A	ENSG00000140836	ZFHX3	intergenic_variant	Archaic
chr16	73710019	73710020	A	G	ENSG00000140836	ZFHX3	intergenic_variant	Archaic
chr16	73710612	73710613	A	T	ENSG00000140836	ZFHX3	intergenic_variant	Archaic
chr16	73710738	73710739	C	A	ENSG00000140836	ZFHX3	intergenic_variant	Archaic
chr16	73734614	73734615	C	T	ENSG00000140836	ZFHX3	intergenic_variant	Archaic
chr16	73734639	73734640	G	T	ENSG00000140836	ZFHX3	intergenic_variant	Archaic
chr16	73742584	73742585	G	A	ENSG00000140836	ZFHX3	intergenic_variant	Archaic
chr16	73744243	73744244	A	T	ENSG00000140836	ZFHX3	intergenic_variant	Archaic
chr16	73775428	73775429	C	T	ENSG00000140836	ZFHX3	intergenic_variant	Human
chr16	73804536	73804537	T	C	ENSG00000140836	ZFHX3	intergenic_variant	Archaic
chr16	74030441	74030442	A	G	ENSG00000140836	ZFHX3	intergenic_variant	Archaic
chr16	74068621	74068622	C	T	ENSG00000140836	ZFHX3	intergenic_variant	Archaic
chr17	3814880	3814881	T	C	ENSG00000132382	MYBBP1A	intron_variant,NMD_transcript_variant;intron_variant,non_coding_transcript_variant;intron_variant;regulatory_region_variant	Human
chr17	4447193	4447194	C	G	ENSG00000132382	MYBBP1A	downstream_gene_variant;upstream_gene_variant;intron_variant;intron_variant,non_coding_transcript_variant	Human
chr17	5094939	5094940	C	T	ENSG00000132382	MYBBP1A	intron_variant;upstream_gene_variant;5_prime_UTR_variant;regulatory_region_variant	Archaic
chr17	5344976	5344977	T	C	ENSG00000132382	MYBBP1A	downstream_gene_variant;upstream_gene_variant;3_prime_UTR_variant;intron_variant	Archaic
chr17	8965411	8965412	G	C	ENSG00000065320	NTN1	intron_variant	Archaic
chr17	9073392	9073393	A	G	ENSG00000065320	NTN1	intron_variant;downstream_gene_variant	Human
chr17	9077427	9077428	C	T	ENSG00000065320	NTN1	intron_variant;non_coding_transcript_exon_variant,non_coding_transcript_variant	Archaic
chr17	9087322	9087323	T	G	ENSG00000065320	NTN1	intron_variant;upstream_gene_variant;downstream_gene_variant	Archaic
chr17	9088922	9088923	T	G	ENSG00000065320	NTN1	intron_variant;downstream_gene_variant	Human
chr17	9088998	9088999	T	C	ENSG00000065320	NTN1	intron_variant;downstream_gene_variant	Human
chr17	9089762	9089763	A	G	ENSG00000065320	NTN1	intron_variant;downstream_gene_variant	Human
chr17	9089916	9089917	G	A	ENSG00000065320	NTN1	intron_variant;downstream_gene_variant	Archaic
chr17	9090293	9090294	A	G	ENSG00000065320	NTN1	intron_variant;downstream_gene_variant	Human
chr17	9099147	9099148	C	T	ENSG00000065320	NTN1	intron_variant	Archaic
chr17	9335765	9335766	T	A	ENSG00000065320	NTN1	intron_variant,NMD_transcript_variant;intron_variant,non_coding_transcript_variant;intron_variant;regulatory_region_variant	Archaic
chr17	9336667	9336668	C	T	ENSG00000065320	NTN1	intron_variant,NMD_transcript_variant;intron_variant,non_coding_transcript_variant;intron_variant;regulatory_region_variant	Archaic
chr17	16974656	16974657	T	C	ENSG00000072310	SREBF1	intron_variant;intron_variant,non_coding_transcript_variant;downstream_gene_variant;regulatory_region_variant	Archaic
chr17	16974656	16974657	T	C	ENSG00000108557	RAI1	intron_variant;intron_variant,non_coding_transcript_variant;downstream_gene_variant;regulatory_region_variant	Archaic
chr17	16974656	16974657	T	C	ENSG00000141027	NCOR1	intron_variant;intron_variant,non_coding_transcript_variant;downstream_gene_variant;regulatory_region_variant	Archaic
chr17	17000038	17000039	A	G	ENSG00000072310	SREBF1	intron_variant;intron_variant,non_coding_transcript_variant;regulatory_region_variant	Archaic
chr17	17000038	17000039	A	G	ENSG00000108557	RAI1	intron_variant;intron_variant,non_coding_transcript_variant;regulatory_region_variant	Archaic
chr17	17000038	17000039	A	G	ENSG00000141027	NCOR1	intron_variant;intron_variant,non_coding_transcript_variant;regulatory_region_variant	Archaic
chr17	17011616	17011617	G	A	ENSG00000072310	SREBF1	intron_variant;regulatory_region_variant	Archaic
chr17	17011616	17011617	G	A	ENSG00000108557	RAI1	intron_variant;regulatory_region_variant	Archaic
chr17	17011616	17011617	G	A	ENSG00000141027	NCOR1	intron_variant;regulatory_region_variant	Archaic
chr17	17021820	17021821	C	T	ENSG00000072310	SREBF1	intron_variant;regulatory_region_variant	Archaic
chr17	17021820	17021821	C	T	ENSG00000108557	RAI1	intron_variant;regulatory_region_variant	Archaic
chr17	17021820	17021821	C	T	ENSG00000141027	NCOR1	intron_variant;regulatory_region_variant	Archaic
chr17	17022980	17022981	A	C	ENSG00000072310	SREBF1	intron_variant;regulatory_region_variant	Archaic
chr17	17022980	17022981	A	C	ENSG00000108557	RAI1	intron_variant;regulatory_region_variant	Archaic
chr17	17022980	17022981	A	C	ENSG00000141027	NCOR1	intron_variant;regulatory_region_variant	Archaic
chr17	17023828	17023829	G	T	ENSG00000072310	SREBF1	intron_variant;regulatory_region_variant	Human
chr17	17023828	17023829	G	T	ENSG00000108557	RAI1	intron_variant;regulatory_region_variant	Human
chr17	17023828	17023829	G	T	ENSG00000141027	NCOR1	intron_variant;regulatory_region_variant	Human
chr17	17023879	17023880	C	G	ENSG00000072310	SREBF1	intron_variant;regulatory_region_variant	Archaic
chr17	17023879	17023880	C	G	ENSG00000108557	RAI1	intron_variant;regulatory_region_variant	Archaic
chr17	17023879	17023880	C	G	ENSG00000141027	NCOR1	intron_variant;regulatory_region_variant	Archaic
chr17	17032038	17032039	C	G	ENSG00000072310	SREBF1	intron_variant;upstream_gene_variant	Archaic
chr17	17032038	17032039	C	G	ENSG00000108557	RAI1	intron_variant;upstream_gene_variant	Archaic
chr17	17032038	17032039	C	G	ENSG00000141027	NCOR1	intron_variant;upstream_gene_variant	Archaic
chr17	17059735	17059736	G	A	ENSG00000072310	SREBF1	intron_variant;intron_variant,non_coding_transcript_variant;upstream_gene_variant;regulatory_region_variant	Archaic
chr17	17059735	17059736	G	A	ENSG00000108557	RAI1	intron_variant;intron_variant,non_coding_transcript_variant;upstream_gene_variant;regulatory_region_variant	Archaic
chr17	17059735	17059736	G	A	ENSG00000141027	NCOR1	intron_variant;intron_variant,non_coding_transcript_variant;upstream_gene_variant;regulatory_region_variant	Archaic
chr17	17079411	17079412	G	A	ENSG00000072310	SREBF1	upstream_gene_variant;intron_variant,non_coding_transcript_variant;intron_variant;downstream_gene_variant	Archaic
chr17	17079411	17079412	G	A	ENSG00000108557	RAI1	upstream_gene_variant;intron_variant,non_coding_transcript_variant;intron_variant;downstream_gene_variant	Archaic
chr17	17079411	17079412	G	A	ENSG00000141027	NCOR1	upstream_gene_variant;intron_variant,non_coding_transcript_variant;intron_variant;downstream_gene_variant	Archaic
chr17	17089567	17089568	G	C	ENSG00000072310	SREBF1	upstream_gene_variant;downstream_gene_variant;3_prime_UTR_variant;intron_variant;regulatory_region_variant	Human
chr17	17089567	17089568	G	C	ENSG00000108557	RAI1	upstream_gene_variant;downstream_gene_variant;3_prime_UTR_variant;intron_variant;regulatory_region_variant	Human
chr17	17089567	17089568	G	C	ENSG00000141027	NCOR1	upstream_gene_variant;downstream_gene_variant;3_prime_UTR_variant;intron_variant;regulatory_region_variant	Human
chr17	17097194	17097195	T	C	ENSG00000072310	SREBF1	downstream_gene_variant;intron_variant	Archaic
chr17	17097194	17097195	T	C	ENSG00000108557	RAI1	downstream_gene_variant;intron_variant	Archaic
chr17	17097194	17097195	T	C	ENSG00000141027	NCOR1	downstream_gene_variant;intron_variant	Archaic
chr17	17348584	17348585	G	A	ENSG00000072310	SREBF1	intergenic_variant	Archaic
chr17	17348584	17348585	G	A	ENSG00000108557	RAI1	intergenic_variant	Archaic
chr17	17616072	17616073	C	T	ENSG00000072310	SREBF1	intron_variant	Archaic
chr17	17616072	17616073	C	T	ENSG00000108557	RAI1	intron_variant	Archaic
chr17	17638025	17638026	G	A	ENSG00000108557	RAI1	intron_variant	Archaic
chr17	17640352	17640353	A	G	ENSG00000072310	SREBF1	intron_variant	Archaic
chr17	17640352	17640353	A	G	ENSG00000108557	RAI1	intron_variant	Archaic
chr17	17646825	17646826	C	T	ENSG00000108557	RAI1	intron_variant	Archaic
chr17	17647039	17647040	C	A	ENSG00000108557	RAI1	intron_variant	Archaic
chr17	17666298	17666299	G	T	ENSG00000072310	SREBF1	intron_variant,non_coding_transcript_variant;intron_variant	Archaic
chr17	17666298	17666299	G	T	ENSG00000108557	RAI1	intron_variant,non_coding_transcript_variant;intron_variant	Archaic
chr17	17671283	17671284	G	C	ENSG00000072310	SREBF1	intron_variant,non_coding_transcript_variant;intron_variant;regulatory_region_variant	Archaic
chr17	17671283	17671284	G	C	ENSG00000108557	RAI1	intron_variant,non_coding_transcript_variant;intron_variant;regulatory_region_variant	Archaic
chr17	17680380	17680381	C	T	ENSG00000108557	RAI1	non_coding_transcript_exon_variant,non_coding_transcript_variant;intron_variant;upstream_gene_variant	Archaic
chr17	17681130	17681131	T	G	ENSG00000108557	RAI1	non_coding_transcript_exon_variant,non_coding_transcript_variant;intron_variant;upstream_gene_variant	Archaic
chr17	17684909	17684910	G	C	ENSG00000108557	RAI1	upstream_gene_variant;intron_variant;downstream_gene_variant;regulatory_region_variant	Archaic
chr17	17691087	17691088	G	A	ENSG00000108557	RAI1	intron_variant	Archaic
chr17	18163135	18163136	G	A	ENSG00000072310	SREBF1	upstream_gene_variant;regulatory_region_variant	Human
chr17	18163135	18163136	G	A	ENSG00000108557	RAI1	upstream_gene_variant;regulatory_region_variant	Human
chr17	18204343	18204344	C	T	ENSG00000072310	SREBF1	downstream_gene_variant;intron_variant,non_coding_transcript_variant;intron_variant,NMD_transcript_variant;intron_variant;upstream_gene_variant;regulatory_region_variant	Archaic
chr17	18204343	18204344	C	T	ENSG00000108557	RAI1	downstream_gene_variant;intron_variant,non_coding_transcript_variant;intron_variant,NMD_transcript_variant;intron_variant;upstream_gene_variant;regulatory_region_variant	Archaic
chr17	18217726	18217727	C	T	ENSG00000072310	SREBF1	intron_variant,non_coding_transcript_variant;intron_variant,NMD_transcript_variant;intron_variant;downstream_gene_variant;upstream_gene_variant;regulatory_region_variant	Archaic
chr17	18217726	18217727	C	T	ENSG00000108557	RAI1	intron_variant,non_coding_transcript_variant;intron_variant,NMD_transcript_variant;intron_variant;downstream_gene_variant;upstream_gene_variant;regulatory_region_variant	Archaic
chr17	18229691	18229692	C	T	ENSG00000072310	SREBF1	downstream_gene_variant	Archaic
chr17	18229691	18229692	C	T	ENSG00000108557	RAI1	downstream_gene_variant	Archaic
chr17	25707488	25707489	G	T	ENSG00000007171	NOS2	intergenic_variant	Archaic
chr17	25723274	25723275	A	G	ENSG00000007171	NOS2	intergenic_variant	Archaic
chr17	26200181	26200182	C	T	ENSG00000007171	NOS2	upstream_gene_variant;intron_variant	Human
chr17	26321745	26321746	T	G	ENSG00000007171	NOS2	intergenic_variant	Archaic
chr17	26697427	26697428	A	G	ENSG00000007171	NOS2	upstream_gene_variant;intron_variant;intron_variant,non_coding_transcript_variant;5_prime_UTR_variant;regulatory_region_variant	Archaic
chr17	26879768	26879769	G	A	ENSG00000007171	NOS2	upstream_gene_variant;downstream_gene_variant;intron_variant,NMD_transcript_variant;regulatory_region_variant	Human
chr17	26881810	26881811	C	G	ENSG00000007171	NOS2	upstream_gene_variant;downstream_gene_variant;intron_variant;intron_variant,non_coding_transcript_variant;intron_variant,NMD_transcript_variant;regulatory_region_variant	Archaic
chr17	26904543	26904544	A	G	ENSG00000007171	NOS2	upstream_gene_variant;downstream_gene_variant;intron_variant,NMD_transcript_variant	Archaic
chr17	26904687	26904688	A	G	ENSG00000007171	NOS2	upstream_gene_variant;downstream_gene_variant;non_coding_transcript_exon_variant,non_coding_transcript_variant;intron_variant,NMD_transcript_variant;3_prime_UTR_variant	Human
chr17	26912281	26912282	C	T	ENSG00000007171	NOS2	upstream_gene_variant;intron_variant,NMD_transcript_variant;intron_variant	Archaic
chr17	26913023	26913024	G	A	ENSG00000007171	NOS2	upstream_gene_variant;intron_variant,NMD_transcript_variant;intron_variant;splice_region_variant,intron_variant	Human
chr17	26924902	26924903	G	A	ENSG00000007171	NOS2	upstream_gene_variant;intron_variant;intron_variant,NMD_transcript_variant;downstream_gene_variant;regulatory_region_variant	Archaic
chr17	26925577	26925578	A	G	ENSG00000007171	NOS2	upstream_gene_variant;missense_variant;missense_variant,NMD_transcript_variant;downstream_gene_variant;intron_variant,NMD_transcript_variant;intron_variant;regulatory_region_variant	Human
chr17	26972279	26972280	A	G	ENSG00000007171	NOS2	downstream_gene_variant;intron_variant;upstream_gene_variant;regulatory_region_variant	Archaic
chr17	26973135	26973136	C	T	ENSG00000007171	NOS2	downstream_gene_variant;upstream_gene_variant	Archaic
chr17	27012163	27012164	C	T	ENSG00000007171	NOS2	downstream_gene_variant;upstream_gene_variant;intron_variant;regulatory_region_variant	Archaic
chr17	27039319	27039320	C	A	ENSG00000007171	NOS2	downstream_gene_variant;upstream_gene_variant;regulatory_region_variant	Human
chr17	27945167	27945168	G	C	ENSG00000108576	SLC6A4	upstream_gene_variant;downstream_gene_variant;missense_variant;intron_variant;intron_variant,non_coding_transcript_variant;non_coding_transcript_exon_variant,non_coding_transcript_variant;regulatory_region_variant;TF_binding_site_variant	Archaic
chr17	27950958	27950959	A	G	ENSG00000108576	SLC6A4	upstream_gene_variant;downstream_gene_variant;intron_variant,non_coding_transcript_variant	Human
chr17	27952102	27952103	C	G	ENSG00000108576	SLC6A4	upstream_gene_variant;downstream_gene_variant;intron_variant,non_coding_transcript_variant;regulatory_region_variant	Human
chr17	27968558	27968559	G	T	ENSG00000108576	SLC6A4	intron_variant,non_coding_transcript_variant;downstream_gene_variant;intron_variant;TF_binding_site_variant	Human
chr17	27970265	27970266	A	G	ENSG00000108576	SLC6A4	intron_variant,non_coding_transcript_variant;downstream_gene_variant;upstream_gene_variant;intron_variant	Human
chr17	28539039	28539040	T	C	ENSG00000108576	SLC6A4	intron_variant;upstream_gene_variant	Archaic
chr17	28639184	28639185	C	G	ENSG00000108576	SLC6A4	downstream_gene_variant	Archaic
chr17	28642239	28642240	C	A	ENSG00000108576	SLC6A4	downstream_gene_variant	Archaic
chr17	28642417	28642418	G	C	ENSG00000108576	SLC6A4	downstream_gene_variant;regulatory_region_variant	Archaic
chr17	28666399	28666400	G	A	ENSG00000108576	SLC6A4	intergenic_variant	Archaic
chr17	28669039	28669040	C	T	ENSG00000108576	SLC6A4	downstream_gene_variant	Archaic
chr17	29111671	29111672	C	A	ENSG00000108576	SLC6A4	non_coding_transcript_exon_variant,non_coding_transcript_variant;intron_variant;upstream_gene_variant;intron_variant,non_coding_transcript_variant;intron_variant,NMD_transcript_variant;downstream_gene_variant	Archaic
chr17	29297814	29297815	G	C	ENSG00000108576	SLC6A4	5_prime_UTR_variant;upstream_gene_variant;downstream_gene_variant;regulatory_region_variant	Archaic
chr17	39042626	39042627	C	T	ENSG00000126368	NR1D1	upstream_gene_variant	Archaic
chr17	39042626	39042627	C	T	ENSG00000131747	TOP2A	upstream_gene_variant	Archaic
chr17	40446757	40446758	G	A	ENSG00000108784	NAGLU	downstream_gene_variant;intron_variant;regulatory_region_variant	Archaic
chr17	40748625	40748626	T	C	ENSG00000108784	NAGLU	intron_variant;5_prime_UTR_variant;intron_variant,NMD_transcript_variant;intron_variant,non_coding_transcript_variant;3_prime_UTR_variant,NMD_transcript_variant	Archaic
chr17	41437813	41437814	T	C	ENSG00000108784	NAGLU	intergenic_variant	Human
chr17	41527125	41527126	T	C	ENSG00000108784	NAGLU	downstream_gene_variant;intron_variant,non_coding_transcript_variant;regulatory_region_variant	Archaic
chr17	46896021	46896022	A	G	ENSG00000064300	NGFR	upstream_gene_variant	Archaic
chr17	46896021	46896022	A	G	ENSG00000136436	CALCOCO2	upstream_gene_variant	Archaic
chr17	46923410	46923411	A	G	ENSG00000136436	CALCOCO2	intron_variant;downstream_gene_variant;intron_variant,non_coding_transcript_variant;upstream_gene_variant;intron_variant,NMD_transcript_variant;missense_variant;regulatory_region_variant	Archaic
chr17	46927909	46927910	C	T	ENSG00000136436	CALCOCO2	intron_variant;upstream_gene_variant;downstream_gene_variant;intron_variant,non_coding_transcript_variant	Archaic
chr17	47460643	47460644	T	C	ENSG00000064300	NGFR	intron_variant;downstream_gene_variant;regulatory_region_variant	Archaic
chr17	47460643	47460644	T	C	ENSG00000136436	CALCOCO2	intron_variant;downstream_gene_variant;regulatory_region_variant	Archaic
chr17	47463315	47463316	G	T	ENSG00000064300	NGFR	intron_variant	Archaic
chr17	47463315	47463316	G	T	ENSG00000136436	CALCOCO2	intron_variant	Archaic
chr17	47472489	47472490	C	G	ENSG00000064300	NGFR	intron_variant;regulatory_region_variant	Archaic
chr17	47472489	47472490	C	G	ENSG00000136436	CALCOCO2	intron_variant;regulatory_region_variant	Archaic
chr17	47593711	47593712	A	T	ENSG00000064300	NGFR	downstream_gene_variant;intron_variant,non_coding_transcript_variant;regulatory_region_variant	Archaic
chr17	47593711	47593712	A	T	ENSG00000136436	CALCOCO2	downstream_gene_variant;intron_variant,non_coding_transcript_variant;regulatory_region_variant	Archaic
chr17	47664993	47664994	G	A	ENSG00000064300	NGFR	downstream_gene_variant	Human
chr17	47664993	47664994	G	A	ENSG00000136436	CALCOCO2	downstream_gene_variant	Human
chr17	47674246	47674247	T	C	ENSG00000064300	NGFR	downstream_gene_variant	Human
chr17	47674246	47674247	T	C	ENSG00000136436	CALCOCO2	downstream_gene_variant	Human
chr17	47678451	47678452	T	A	ENSG00000064300	NGFR	intron_variant,non_coding_transcript_variant;intron_variant;non_coding_transcript_exon_variant,non_coding_transcript_variant;regulatory_region_variant	Archaic
chr17	47678451	47678452	T	A	ENSG00000136436	CALCOCO2	intron_variant,non_coding_transcript_variant;intron_variant;non_coding_transcript_exon_variant,non_coding_transcript_variant;regulatory_region_variant	Archaic
chr17	47680068	47680069	G	A	ENSG00000064300	NGFR	intron_variant;downstream_gene_variant;upstream_gene_variant	Archaic
chr17	47680068	47680069	G	A	ENSG00000136436	CALCOCO2	intron_variant;downstream_gene_variant;upstream_gene_variant	Archaic
chr17	47716344	47716345	C	T	ENSG00000064300	NGFR	intron_variant;intron_variant,NMD_transcript_variant;intron_variant,non_coding_transcript_variant;regulatory_region_variant	Archaic
chr17	47716344	47716345	C	T	ENSG00000136436	CALCOCO2	intron_variant;intron_variant,NMD_transcript_variant;intron_variant,non_coding_transcript_variant;regulatory_region_variant	Archaic
chr17	47755015	47755016	G	C	ENSG00000064300	NGFR	intron_variant;intron_variant,NMD_transcript_variant;intron_variant,non_coding_transcript_variant;regulatory_region_variant	Human
chr17	47755015	47755016	G	C	ENSG00000136436	CALCOCO2	intron_variant;intron_variant,NMD_transcript_variant;intron_variant,non_coding_transcript_variant;regulatory_region_variant	Human
chr17	73569015	73569016	G	C	ENSG00000129673	AANAT	upstream_gene_variant;intron_variant,NMD_transcript_variant;intron_variant,non_coding_transcript_variant;intron_variant;downstream_gene_variant	Archaic
chr17	73569015	73569016	G	C	ENSG00000141576	RNF157	upstream_gene_variant;intron_variant,NMD_transcript_variant;intron_variant,non_coding_transcript_variant;intron_variant;downstream_gene_variant	Archaic
chr17	73587773	73587774	C	T	ENSG00000129673	AANAT	upstream_gene_variant;non_coding_transcript_exon_variant,non_coding_transcript_variant;downstream_gene_variant;missense_variant	Archaic
chr17	73587773	73587774	C	T	ENSG00000141576	RNF157	upstream_gene_variant;non_coding_transcript_exon_variant,non_coding_transcript_variant;downstream_gene_variant;missense_variant	Archaic
chr17	73715989	73715990	C	G	ENSG00000129673	AANAT	upstream_gene_variant	Human
chr17	73715989	73715990	C	G	ENSG00000141576	RNF157	upstream_gene_variant	Human
chr17	74262876	74262877	G	A	ENSG00000129673	AANAT	intron_variant;regulatory_region_variant	Archaic
chr17	74262876	74262877	G	A	ENSG00000141576	RNF157	intron_variant;regulatory_region_variant	Archaic
chr17	74531153	74531154	C	G	ENSG00000129673	AANAT	intron_variant;upstream_gene_variant;intron_variant,non_coding_transcript_variant	Human
chr17	74531153	74531154	C	G	ENSG00000141576	RNF157	intron_variant;upstream_gene_variant;intron_variant,non_coding_transcript_variant	Human
chr17	74533998	74533999	G	A	ENSG00000129673	AANAT	upstream_gene_variant;intron_variant;intron_variant,non_coding_transcript_variant;regulatory_region_variant	Archaic
chr17	74533998	74533999	G	A	ENSG00000141576	RNF157	upstream_gene_variant;intron_variant;intron_variant,non_coding_transcript_variant;regulatory_region_variant	Archaic
chr17	74534600	74534601	C	G	ENSG00000129673	AANAT	upstream_gene_variant;intron_variant;intron_variant,non_coding_transcript_variant	Human
chr17	74534600	74534601	C	G	ENSG00000141576	RNF157	upstream_gene_variant;intron_variant;intron_variant,non_coding_transcript_variant	Human
chr17	74534617	74534618	A	G	ENSG00000129673	AANAT	upstream_gene_variant;intron_variant;intron_variant,non_coding_transcript_variant	Human
chr17	74534617	74534618	A	G	ENSG00000141576	RNF157	upstream_gene_variant;intron_variant;intron_variant,non_coding_transcript_variant	Human
chr17	74535306	74535307	C	T	ENSG00000129673	AANAT	upstream_gene_variant;intron_variant;intron_variant,non_coding_transcript_variant	Human
chr17	74535306	74535307	C	T	ENSG00000141576	RNF157	upstream_gene_variant;intron_variant;intron_variant,non_coding_transcript_variant	Human
chr17	74535421	74535422	A	G	ENSG00000129673	AANAT	upstream_gene_variant;intron_variant;intron_variant,non_coding_transcript_variant	Human
chr17	74535421	74535422	A	G	ENSG00000141576	RNF157	upstream_gene_variant;intron_variant;intron_variant,non_coding_transcript_variant	Human
chr17	74538411	74538412	C	T	ENSG00000129673	AANAT	upstream_gene_variant;intron_variant;intron_variant,non_coding_transcript_variant;downstream_gene_variant	Archaic
chr17	74538411	74538412	C	T	ENSG00000141576	RNF157	upstream_gene_variant;intron_variant;intron_variant,non_coding_transcript_variant;downstream_gene_variant	Archaic
chr17	74584414	74584415	T	A	ENSG00000129673	AANAT	upstream_gene_variant	Archaic
chr17	74584414	74584415	T	A	ENSG00000141576	RNF157	upstream_gene_variant	Archaic
chr17	79369792	79369793	G	A	ENSG00000141551	CSNK1D	downstream_gene_variant;upstream_gene_variant;intron_variant;regulatory_region_variant	Archaic
chr17	79373450	79373451	G	T	ENSG00000141551	CSNK1D	downstream_gene_variant;upstream_gene_variant;5_prime_UTR_variant;regulatory_region_variant	Archaic
chr17	79917711	79917712	G	C	ENSG00000141551	CSNK1D	intron_variant;upstream_gene_variant;intron_variant,non_coding_transcript_variant;regulatory_region_variant	Human
chr17	79918322	79918323	A	C	ENSG00000141551	CSNK1D	intron_variant;upstream_gene_variant;intron_variant,non_coding_transcript_variant;regulatory_region_variant	Human
chr17	79919818	79919819	C	T	ENSG00000141551	CSNK1D	upstream_gene_variant;downstream_gene_variant	Archaic
chr17	80132490	80132491	C	T	ENSG00000141551	CSNK1D	intron_variant,non_coding_transcript_variant;intron_variant;upstream_gene_variant;regulatory_region_variant	Archaic
chr17	80290369	80290370	C	T	ENSG00000141551	CSNK1D	intron_variant;intron_variant,NMD_transcript_variant;upstream_gene_variant;regulatory_region_variant	Archaic
chr17	81008528	81008529	C	A	ENSG00000141551	CSNK1D	upstream_gene_variant;intron_variant,NMD_transcript_variant;intron_variant	Archaic
chr17	81008806	81008807	C	A	ENSG00000141551	CSNK1D	upstream_gene_variant;intron_variant,NMD_transcript_variant;intron_variant;regulatory_region_variant	Archaic
chr17	81008840	81008841	G	A	ENSG00000141551	CSNK1D	upstream_gene_variant;intron_variant,NMD_transcript_variant;intron_variant;regulatory_region_variant	Archaic
chr17	81008859	81008860	C	T	ENSG00000141551	CSNK1D	upstream_gene_variant;intron_variant,NMD_transcript_variant;intron_variant;regulatory_region_variant	Human
chr17	81008919	81008920	C	T	ENSG00000141551	CSNK1D	upstream_gene_variant;intron_variant,NMD_transcript_variant;intron_variant;regulatory_region_variant	Human
chr17	81009150	81009151	G	C	ENSG00000141551	CSNK1D	upstream_gene_variant;intron_variant,NMD_transcript_variant;intron_variant;regulatory_region_variant	Archaic
chr17	81009446	81009447	C	G	ENSG00000141551	CSNK1D	upstream_gene_variant;intron_variant,NMD_transcript_variant;intron_variant;regulatory_region_variant	Archaic
chr17	81048423	81048424	T	C	ENSG00000141551	CSNK1D	intron_variant;upstream_gene_variant	Human
chr17	81092171	81092172	A	G	ENSG00000141551	CSNK1D	intron_variant,non_coding_transcript_variant;regulatory_region_variant	Archaic
chr17	81092907	81092908	G	A	ENSG00000141551	CSNK1D	non_coding_transcript_exon_variant,non_coding_transcript_variant;regulatory_region_variant	Archaic
chr18	596349	596350	A	G	ENSG00000176890	TYMS	upstream_gene_variant;regulatory_region_variant	Human
chr18	60989550	60989551	C	T	ENSG00000081913	PHLPP1	upstream_gene_variant	Archaic
chr18	60989550	60989551	C	T	ENSG00000141655	TNFRSF11A	upstream_gene_variant	Archaic
chr18	61354323	61354324	A	T	ENSG00000081913	PHLPP1	intron_variant,non_coding_transcript_variant	Archaic
chr18	61498545	61498546	C	T	ENSG00000081913	PHLPP1	regulatory_region_variant;intergenic_variant	Archaic
chr18	61498734	61498735	G	T	ENSG00000081913	PHLPP1	regulatory_region_variant;intergenic_variant	Archaic
chr18	61537333	61537334	C	A	ENSG00000081913	PHLPP1	upstream_gene_variant;regulatory_region_variant	Archaic
chr18	61546216	61546217	T	C	ENSG00000081913	PHLPP1	intron_variant;regulatory_region_variant	Archaic
chr18	72543939	72543940	A	T	ENSG00000179981	TSHZ1	intron_variant;regulatory_region_variant	Human
chr18	72544036	72544037	C	G	ENSG00000179981	TSHZ1	intron_variant;regulatory_region_variant	Archaic
chr18	72544552	72544553	T	C	ENSG00000179981	TSHZ1	intron_variant	Archaic
chr18	72547012	72547013	G	A	ENSG00000179981	TSHZ1	intron_variant;regulatory_region_variant	Human
chr18	72579177	72579178	C	T	ENSG00000179981	TSHZ1	intron_variant	Archaic
chr18	72582317	72582318	T	C	ENSG00000179981	TSHZ1	intron_variant;regulatory_region_variant	Human
chr18	72582408	72582409	A	G	ENSG00000179981	TSHZ1	intron_variant;regulatory_region_variant	Archaic
chr18	72582477	72582478	C	T	ENSG00000179981	TSHZ1	intron_variant;regulatory_region_variant	Human
chr18	72583014	72583015	G	A	ENSG00000179981	TSHZ1	intron_variant	Archaic
chr18	72583100	72583101	A	G	ENSG00000179981	TSHZ1	intron_variant	Archaic
chr18	72586890	72586891	C	T	ENSG00000179981	TSHZ1	upstream_gene_variant;intron_variant	Archaic
chr19	2113604	2113605	C	T	ENSG00000088256	GNA11	upstream_gene_variant;downstream_gene_variant;intron_variant;intron_variant,non_coding_transcript_variant;regulatory_region_variant	Archaic
chr19	2385581	2385582	G	A	ENSG00000088256	GNA11	upstream_gene_variant	Archaic
chr19	2394752	2394753	T	C	ENSG00000088256	GNA11	intron_variant;intron_variant,non_coding_transcript_variant;upstream_gene_variant	Archaic
chr19	2423720	2423721	A	G	ENSG00000088256	GNA11	intron_variant;downstream_gene_variant	Archaic
chr19	2423781	2423782	G	A	ENSG00000088256	GNA11	intron_variant;downstream_gene_variant	Archaic
chr19	2427572	2427573	T	C	ENSG00000088256	GNA11	downstream_gene_variant;5_prime_UTR_variant;upstream_gene_variant;regulatory_region_variant	Human
chr19	2427920	2427921	T	C	ENSG00000088256	GNA11	downstream_gene_variant;upstream_gene_variant;non_coding_transcript_exon_variant,non_coding_transcript_variant;regulatory_region_variant	Human
chr19	2428032	2428033	T	C	ENSG00000088256	GNA11	downstream_gene_variant;upstream_gene_variant;intron_variant,non_coding_transcript_variant;regulatory_region_variant;TF_binding_site_variant	Archaic
chr19	2428054	2428055	C	T	ENSG00000088256	GNA11	downstream_gene_variant;upstream_gene_variant;intron_variant,non_coding_transcript_variant;regulatory_region_variant	Archaic
chr19	2428058	2428059	G	A	ENSG00000088256	GNA11	downstream_gene_variant;upstream_gene_variant;intron_variant,non_coding_transcript_variant;regulatory_region_variant	Archaic
chr19	2428495	2428496	T	C	ENSG00000088256	GNA11	downstream_gene_variant;3_prime_UTR_variant;upstream_gene_variant;intron_variant,non_coding_transcript_variant;regulatory_region_variant	Archaic
chr19	2429183	2429184	A	G	ENSG00000088256	GNA11	downstream_gene_variant;3_prime_UTR_variant;upstream_gene_variant;intron_variant,non_coding_transcript_variant	Human
chr19	2446673	2446674	C	T	ENSG00000088256	GNA11	intron_variant;regulatory_region_variant	Archaic
chr19	2457660	2457661	T	C	ENSG00000088256	GNA11	upstream_gene_variant;downstream_gene_variant;regulatory_region_variant	Archaic
chr19	2500943	2500944	C	T	ENSG00000088256	GNA11	downstream_gene_variant;regulatory_region_variant	Archaic
chr19	2562695	2562696	G	A	ENSG00000088256	GNA11	intron_variant;intron_variant,NMD_transcript_variant	Human
chr19	2576224	2576225	G	A	ENSG00000088256	GNA11	intron_variant;intron_variant,NMD_transcript_variant	Archaic
chr19	2616916	2616917	G	A	ENSG00000088256	GNA11	intron_variant;intron_variant,NMD_transcript_variant	Archaic
chr19	2625017	2625018	G	A	ENSG00000088256	GNA11	intron_variant;intron_variant,NMD_transcript_variant;regulatory_region_variant;TF_binding_site_variant	Archaic
chr19	2637102	2637103	C	T	ENSG00000088256	GNA11	intron_variant;intron_variant,NMD_transcript_variant;downstream_gene_variant;regulatory_region_variant	Archaic
chr19	2637601	2637602	C	G	ENSG00000088256	GNA11	intron_variant;intron_variant,NMD_transcript_variant;downstream_gene_variant	Archaic
chr19	2637607	2637608	A	G	ENSG00000088256	GNA11	intron_variant;intron_variant,NMD_transcript_variant;downstream_gene_variant	Archaic
chr19	3037727	3037728	G	A	ENSG00000088256	GNA11	intron_variant	Archaic
chr19	3039934	3039935	A	C	ENSG00000088256	GNA11	intron_variant;regulatory_region_variant	Archaic
chr19	3281288	3281289	C	A	ENSG00000088256	GNA11	intron_variant,non_coding_transcript_variant;synonymous_variant,NMD_transcript_variant;upstream_gene_variant;non_coding_transcript_exon_variant,non_coding_transcript_variant;synonymous_variant;regulatory_region_variant	Archaic
chr19	3284801	3284802	C	A	ENSG00000088256	GNA11	intron_variant,non_coding_transcript_variant;intron_variant,NMD_transcript_variant;downstream_gene_variant;intron_variant;non_coding_transcript_exon_variant,non_coding_transcript_variant;regulatory_region_variant	Archaic
chr19	3284811	3284812	G	A	ENSG00000088256	GNA11	intron_variant,non_coding_transcript_variant;intron_variant,NMD_transcript_variant;downstream_gene_variant;intron_variant;non_coding_transcript_exon_variant,non_coding_transcript_variant;regulatory_region_variant	Archaic
chr19	3338843	3338844	C	G	ENSG00000088256	GNA11	regulatory_region_variant;intergenic_variant	Archaic
chr19	16427455	16427456	T	C	ENSG00000160113	NR2F6	intron_variant,non_coding_transcript_variant;regulatory_region_variant	Archaic
chr19	16582373	16582374	G	A	ENSG00000160113	NR2F6	intron_variant,NMD_transcript_variant;intron_variant;intron_variant,non_coding_transcript_variant;regulatory_region_variant	Archaic
chr19	16651883	16651884	A	G	ENSG00000160113	NR2F6	upstream_gene_variant;downstream_gene_variant;intron_variant;intron_variant,non_coding_transcript_variant;intron_variant,NMD_transcript_variant;regulatory_region_variant	Human
chr19	17345994	17345995	G	T	ENSG00000160113	NR2F6	downstream_gene_variant;intron_variant	Archaic
chr19	17391989	17391990	C	A	ENSG00000130522	JUND	downstream_gene_variant;upstream_gene_variant;intron_variant,NMD_transcript_variant;intron_variant	Archaic
chr19	17391989	17391990	C	A	ENSG00000160113	NR2F6	downstream_gene_variant;upstream_gene_variant;intron_variant,NMD_transcript_variant;intron_variant	Archaic
chr19	17495026	17495027	A	G	ENSG00000130522	JUND	regulatory_region_variant;intergenic_variant	Archaic
chr19	17495026	17495027	A	G	ENSG00000160113	NR2F6	regulatory_region_variant;intergenic_variant	Archaic
chr19	17502273	17502274	A	T	ENSG00000130522	JUND	non_coding_transcript_exon_variant,non_coding_transcript_variant;regulatory_region_variant	Human
chr19	17502273	17502274	A	T	ENSG00000160113	NR2F6	non_coding_transcript_exon_variant,non_coding_transcript_variant;regulatory_region_variant	Human
chr19	17600021	17600022	A	C	ENSG00000130522	JUND	intron_variant;intron_variant,non_coding_transcript_variant;intron_variant,NMD_transcript_variant;downstream_gene_variant;regulatory_region_variant	Human
chr19	17600021	17600022	A	C	ENSG00000160113	NR2F6	intron_variant;intron_variant,non_coding_transcript_variant;intron_variant,NMD_transcript_variant;downstream_gene_variant;regulatory_region_variant	Human
chr19	17600174	17600175	G	A	ENSG00000130522	JUND	intron_variant;intron_variant,non_coding_transcript_variant;intron_variant,NMD_transcript_variant;downstream_gene_variant;regulatory_region_variant	Archaic
chr19	17600174	17600175	G	A	ENSG00000160113	NR2F6	intron_variant;intron_variant,non_coding_transcript_variant;intron_variant,NMD_transcript_variant;downstream_gene_variant;regulatory_region_variant	Archaic
chr19	17600504	17600505	C	T	ENSG00000130522	JUND	intron_variant;intron_variant,non_coding_transcript_variant;intron_variant,NMD_transcript_variant;downstream_gene_variant	Human
chr19	17600504	17600505	C	T	ENSG00000160113	NR2F6	intron_variant;intron_variant,non_coding_transcript_variant;intron_variant,NMD_transcript_variant;downstream_gene_variant	Human
chr19	17601437	17601438	C	T	ENSG00000130522	JUND	intron_variant;upstream_gene_variant;intron_variant,non_coding_transcript_variant;intron_variant,NMD_transcript_variant;downstream_gene_variant	Archaic
chr19	17601437	17601438	C	T	ENSG00000160113	NR2F6	intron_variant;upstream_gene_variant;intron_variant,non_coding_transcript_variant;intron_variant,NMD_transcript_variant;downstream_gene_variant	Archaic
chr19	17602270	17602271	A	G	ENSG00000130522	JUND	intron_variant;upstream_gene_variant;intron_variant,non_coding_transcript_variant;intron_variant,NMD_transcript_variant;downstream_gene_variant;regulatory_region_variant	Archaic
chr19	17602270	17602271	A	G	ENSG00000160113	NR2F6	intron_variant;upstream_gene_variant;intron_variant,non_coding_transcript_variant;intron_variant,NMD_transcript_variant;downstream_gene_variant;regulatory_region_variant	Archaic
chr19	18415684	18415685	C	T	ENSG00000105662	CRTC1	downstream_gene_variant	Archaic
chr19	18415684	18415685	C	T	ENSG00000130522	JUND	downstream_gene_variant	Archaic
chr19	18417096	18417097	G	A	ENSG00000105662	CRTC1	downstream_gene_variant;3_prime_UTR_variant	Archaic
chr19	18417096	18417097	G	A	ENSG00000130522	JUND	downstream_gene_variant;3_prime_UTR_variant	Archaic
chr19	18417173	18417174	C	T	ENSG00000105662	CRTC1	downstream_gene_variant;3_prime_UTR_variant	Archaic
chr19	18417173	18417174	C	T	ENSG00000130522	JUND	downstream_gene_variant;3_prime_UTR_variant	Archaic
chr19	18422514	18422515	T	C	ENSG00000105662	CRTC1	intron_variant;downstream_gene_variant;intron_variant,NMD_transcript_variant;regulatory_region_variant	Archaic
chr19	18422514	18422515	T	C	ENSG00000130522	JUND	intron_variant;downstream_gene_variant;intron_variant,NMD_transcript_variant;regulatory_region_variant	Archaic
chr19	18431243	18431244	A	G	ENSG00000105662	CRTC1	upstream_gene_variant;intron_variant;intron_variant,non_coding_transcript_variant;intron_variant,NMD_transcript_variant	Human
chr19	18431243	18431244	A	G	ENSG00000130522	JUND	upstream_gene_variant;intron_variant;intron_variant,non_coding_transcript_variant;intron_variant,NMD_transcript_variant	Human
chr19	18472668	18472669	T	C	ENSG00000105662	CRTC1	intron_variant,NMD_transcript_variant;intron_variant;downstream_gene_variant	Archaic
chr19	18472668	18472669	T	C	ENSG00000130522	JUND	intron_variant,NMD_transcript_variant;intron_variant;downstream_gene_variant	Archaic
chr19	18854674	18854675	T	C	ENSG00000105662	CRTC1	intron_variant	Human
chr19	18854674	18854675	T	C	ENSG00000130522	JUND	intron_variant	Human
chr19	18866162	18866163	G	A	ENSG00000105662	CRTC1	intron_variant	Archaic
chr19	18869308	18869309	T	C	ENSG00000105662	CRTC1	intron_variant	Archaic
chr19	18870458	18870459	C	G	ENSG00000105662	CRTC1	intron_variant	Archaic
chr19	18871741	18871742	C	G	ENSG00000105662	CRTC1	intron_variant	Archaic
chr19	18872353	18872354	T	C	ENSG00000105662	CRTC1	intron_variant	Human
chr19	18873003	18873004	C	T	ENSG00000105662	CRTC1	intron_variant	Archaic
chr19	18873003	18873004	C	T	ENSG00000130522	JUND	intron_variant	Archaic
chr19	18873048	18873049	A	C	ENSG00000105662	CRTC1	intron_variant	Human
chr19	18873048	18873049	A	C	ENSG00000130522	JUND	intron_variant	Human
chr19	18875067	18875068	G	T	ENSG00000105662	CRTC1	intron_variant	Archaic
chr19	18875067	18875068	G	T	ENSG00000130522	JUND	intron_variant	Archaic
chr19	18880303	18880304	A	G	ENSG00000105662	CRTC1	intron_variant	Archaic
chr19	18880303	18880304	A	G	ENSG00000130522	JUND	intron_variant	Archaic
chr19	18911746	18911747	C	G	ENSG00000105662	CRTC1	intergenic_variant	Archaic
chr19	18911746	18911747	C	G	ENSG00000130522	JUND	intergenic_variant	Archaic
chr19	18954189	18954190	G	T	ENSG00000105662	CRTC1	intron_variant;upstream_gene_variant;intron_variant,non_coding_transcript_variant;regulatory_region_variant	Archaic
chr19	18954189	18954190	G	T	ENSG00000130522	JUND	intron_variant;upstream_gene_variant;intron_variant,non_coding_transcript_variant;regulatory_region_variant	Archaic
chr19	18964964	18964965	T	C	ENSG00000105662	CRTC1	upstream_gene_variant;intron_variant,non_coding_transcript_variant;downstream_gene_variant;intron_variant;regulatory_region_variant	Human
chr19	18964964	18964965	T	C	ENSG00000130522	JUND	upstream_gene_variant;intron_variant,non_coding_transcript_variant;downstream_gene_variant;intron_variant;regulatory_region_variant	Human
chr19	18981243	18981244	G	T	ENSG00000105662	CRTC1	downstream_gene_variant;5_prime_UTR_variant;3_prime_UTR_variant	Archaic
chr19	18981243	18981244	G	T	ENSG00000130522	JUND	downstream_gene_variant;5_prime_UTR_variant;3_prime_UTR_variant	Archaic
chr19	19006922	19006923	G	A	ENSG00000105662	CRTC1	downstream_gene_variant;5_prime_UTR_variant;intron_variant;upstream_gene_variant	Archaic
chr19	19006922	19006923	G	A	ENSG00000130522	JUND	downstream_gene_variant;5_prime_UTR_variant;intron_variant;upstream_gene_variant	Archaic
chr19	19034972	19034973	G	C	ENSG00000105662	CRTC1	upstream_gene_variant;downstream_gene_variant;intron_variant;intron_variant,non_coding_transcript_variant;intron_variant,NMD_transcript_variant	Archaic
chr19	19034972	19034973	G	C	ENSG00000130522	JUND	upstream_gene_variant;downstream_gene_variant;intron_variant;intron_variant,non_coding_transcript_variant;intron_variant,NMD_transcript_variant	Archaic
chr19	19052143	19052144	T	G	ENSG00000105662	CRTC1	upstream_gene_variant;intron_variant,non_coding_transcript_variant;regulatory_region_variant	Archaic
chr19	19052143	19052144	T	G	ENSG00000130522	JUND	upstream_gene_variant;intron_variant,non_coding_transcript_variant;regulatory_region_variant	Archaic
chr19	19391986	19391987	C	T	ENSG00000105662	CRTC1	intron_variant,non_coding_transcript_variant;non_coding_transcript_exon_variant,non_coding_transcript_variant;intron_variant,NMD_transcript_variant;intron_variant	Archaic
chr19	19391986	19391987	C	T	ENSG00000130522	JUND	intron_variant,non_coding_transcript_variant;non_coding_transcript_exon_variant,non_coding_transcript_variant;intron_variant,NMD_transcript_variant;intron_variant	Archaic
chr19	19431529	19431530	A	G	ENSG00000105662	CRTC1	upstream_gene_variant;5_prime_UTR_variant;regulatory_region_variant	Human
chr19	19432304	19432305	T	C	ENSG00000105662	CRTC1	upstream_gene_variant;intron_variant;regulatory_region_variant	Human
chr19	19604728	19604729	C	T	ENSG00000105662	CRTC1	downstream_gene_variant;intron_variant;intron_variant,NMD_transcript_variant	Archaic
chr19	19626461	19626462	C	T	ENSG00000105662	CRTC1	upstream_gene_variant;5_prime_UTR_variant;regulatory_region_variant	Archaic
chr19	19646700	19646701	C	T	ENSG00000105662	CRTC1	downstream_gene_variant;upstream_gene_variant;3_prime_UTR_variant;intron_variant,non_coding_transcript_variant;intron_variant	Archaic
chr19	19648880	19648881	G	A	ENSG00000105662	CRTC1	downstream_gene_variant;upstream_gene_variant	Archaic
chr19	19662985	19662986	C	A	ENSG00000105662	CRTC1	regulatory_region_variant;intergenic_variant	Human
chr19	19663862	19663863	G	A	ENSG00000105662	CRTC1	regulatory_region_variant;intergenic_variant	Archaic
chr19	19753823	19753824	G	A	ENSG00000105662	CRTC1	downstream_gene_variant;intron_variant;intron_variant,NMD_transcript_variant;upstream_gene_variant;regulatory_region_variant	Human
chr19	19779680	19779681	C	T	ENSG00000105662	CRTC1	5_prime_UTR_variant,NMD_transcript_variant;upstream_gene_variant;5_prime_UTR_variant;regulatory_region_variant;TF_binding_site_variant	Archaic
chr19	19780982	19780983	G	A	ENSG00000105662	CRTC1	intron_variant,NMD_transcript_variant;intron_variant;regulatory_region_variant	Archaic
chr19	45407020	45407021	T	C	ENSG00000104856	RELB	upstream_gene_variant;downstream_gene_variant;regulatory_region_variant	Archaic
chr19	45907029	45907030	T	C	ENSG00000104856	RELB	downstream_gene_variant;intron_variant;upstream_gene_variant;intron_variant,non_coding_transcript_variant;regulatory_region_variant	Archaic
chr19	46185097	46185098	G	A	ENSG00000104856	RELB	downstream_gene_variant;3_prime_UTR_variant,NMD_transcript_variant;missense_variant;3_prime_UTR_variant;regulatory_region_variant	Archaic
chr19	46267667	46267668	C	T	ENSG00000104856	RELB	upstream_gene_variant;downstream_gene_variant;3_prime_UTR_variant	Archaic
chr19	46269869	46269870	A	G	ENSG00000104856	RELB	downstream_gene_variant;upstream_gene_variant;intron_variant,non_coding_transcript_variant;intron_variant;3_prime_UTR_variant;synonymous_variant	Archaic
chr19	46271562	46271563	A	C	ENSG00000104856	RELB	downstream_gene_variant;upstream_gene_variant;intron_variant,non_coding_transcript_variant;synonymous_variant;intron_variant;regulatory_region_variant	Human
chr19	46274818	46274819	G	A	ENSG00000104856	RELB	splice_region_variant,intron_variant;intron_variant,non_coding_transcript_variant;non_coding_transcript_exon_variant,non_coding_transcript_variant;splice_region_variant,intron_variant,NMD_transcript_variant;downstream_gene_variant;upstream_gene_variant;splice_region_variant,intron_variant,non_coding_transcript_variant	Archaic
chr19	46285283	46285284	G	A	ENSG00000104856	RELB	upstream_gene_variant;downstream_gene_variant;intron_variant;intron_variant,NMD_transcript_variant;regulatory_region_variant	Archaic
chr19	46285910	46285911	C	G	ENSG00000104856	RELB	upstream_gene_variant;downstream_gene_variant;intron_variant;intron_variant,NMD_transcript_variant;regulatory_region_variant	Human
chr19	46431104	46431105	A	G	ENSG00000104856	RELB	regulatory_region_variant;intergenic_variant	Archaic
chr19	49005989	49005990	T	C	ENSG00000105516	DBP	intron_variant	Archaic
chr19	49057677	49057678	C	T	ENSG00000105516	DBP	intron_variant	Archaic
chr19	49112207	49112208	G	T	ENSG00000105516	DBP	downstream_gene_variant;intron_variant;regulatory_region_variant	Archaic
chr19	49117420	49117421	G	A	ENSG00000105516	DBP	downstream_gene_variant;intron_variant;upstream_gene_variant	Archaic
chr19	49118024	49118025	G	A	ENSG00000105516	DBP	downstream_gene_variant;upstream_gene_variant;5_prime_UTR_variant;non_coding_transcript_exon_variant,non_coding_transcript_variant	Human
chr19	49119593	49119594	G	C	ENSG00000105516	DBP	non_coding_transcript_exon_variant,non_coding_transcript_variant;intron_variant;upstream_gene_variant;downstream_gene_variant;intron_variant,NMD_transcript_variant	Archaic
chr19	49127327	49127328	G	T	ENSG00000105516	DBP	upstream_gene_variant;intron_variant;non_coding_transcript_exon_variant,non_coding_transcript_variant;5_prime_UTR_variant;intron_variant,NMD_transcript_variant;regulatory_region_variant	Archaic
chr19	49135083	49135084	G	C	ENSG00000105516	DBP	downstream_gene_variant;non_coding_transcript_exon_variant,non_coding_transcript_variant;intron_variant	Archaic
chr19	49136990	49136991	A	G	ENSG00000105516	DBP	downstream_gene_variant;non_coding_transcript_exon_variant,non_coding_transcript_variant;upstream_gene_variant;intron_variant	Archaic
chr19	49150404	49150405	G	C	ENSG00000105516	DBP	intron_variant,non_coding_transcript_variant;upstream_gene_variant	Archaic
chr19	49150406	49150407	G	C	ENSG00000105516	DBP	intron_variant,non_coding_transcript_variant;upstream_gene_variant	Archaic
chr19	49189416	49189417	G	A	ENSG00000105516	DBP	downstream_gene_variant;regulatory_region_variant	Archaic
chr19	49934571	49934572	A	G	ENSG00000105516	DBP	intron_variant;downstream_gene_variant;intron_variant,non_coding_transcript_variant;regulatory_region_variant	Archaic
chr19	49934571	49934572	A	G	ENSG00000169136	ATF5	intron_variant;downstream_gene_variant;intron_variant,non_coding_transcript_variant;regulatory_region_variant	Archaic
chr19	49978947	49978948	A	C	ENSG00000105516	DBP	missense_variant,splice_region_variant,NMD_transcript_variant;downstream_gene_variant;non_coding_transcript_exon_variant,non_coding_transcript_variant;5_prime_UTR_variant;upstream_gene_variant;missense_variant,splice_region_variant;splice_region_variant,non_coding_transcript_exon_variant,non_coding_transcript_variant;intron_variant,NMD_transcript_variant	Archaic
chr19	49978947	49978948	A	C	ENSG00000169136	ATF5	missense_variant,splice_region_variant,NMD_transcript_variant;downstream_gene_variant;non_coding_transcript_exon_variant,non_coding_transcript_variant;5_prime_UTR_variant;upstream_gene_variant;missense_variant,splice_region_variant;splice_region_variant,non_coding_transcript_exon_variant,non_coding_transcript_variant;intron_variant,NMD_transcript_variant	Archaic
chr19	50016823	50016824	C	T	ENSG00000105516	DBP	intron_variant,non_coding_transcript_variant;intron_variant;intron_variant,NMD_transcript_variant;upstream_gene_variant;non_coding_transcript_exon_variant,non_coding_transcript_variant;regulatory_region_variant	Archaic
chr19	50016823	50016824	C	T	ENSG00000169136	ATF5	intron_variant,non_coding_transcript_variant;intron_variant;intron_variant,NMD_transcript_variant;upstream_gene_variant;non_coding_transcript_exon_variant,non_coding_transcript_variant;regulatory_region_variant	Archaic
chr19	50031148	50031149	C	A	ENSG00000105516	DBP	downstream_gene_variant;upstream_gene_variant;5_prime_UTR_variant;regulatory_region_variant	Archaic
chr19	50031148	50031149	C	A	ENSG00000169136	ATF5	downstream_gene_variant;upstream_gene_variant;5_prime_UTR_variant;regulatory_region_variant	Archaic
chr19	50084615	50084616	G	C	ENSG00000105516	DBP	5_prime_UTR_variant;upstream_gene_variant;non_coding_transcript_exon_variant,non_coding_transcript_variant;intron_variant;5_prime_UTR_variant,NMD_transcript_variant;regulatory_region_variant	Archaic
chr19	50084615	50084616	G	C	ENSG00000169136	ATF5	5_prime_UTR_variant;upstream_gene_variant;non_coding_transcript_exon_variant,non_coding_transcript_variant;intron_variant;5_prime_UTR_variant,NMD_transcript_variant;regulatory_region_variant	Archaic
chr19	51400674	51400675	C	G	ENSG00000169136	ATF5	upstream_gene_variant;regulatory_region_variant	Archaic
chr19	54378258	54378259	T	G	ENSG00000126583	PRKCG	3_prime_UTR_variant;upstream_gene_variant;downstream_gene_variant;intron_variant,non_coding_transcript_variant;regulatory_region_variant	Archaic
chr19	54409950	54409951	T	C	ENSG00000126583	PRKCG	intron_variant;upstream_gene_variant;regulatory_region_variant	Archaic
chr19	54410575	54410576	T	C	ENSG00000126583	PRKCG	downstream_gene_variant;upstream_gene_variant;3_prime_UTR_variant;regulatory_region_variant	Human
chr20	5658257	5658258	G	A	ENSG00000101292	PROKR2	regulatory_region_variant;intergenic_variant	Human
chr20	12416203	12416204	C	T	ENSG00000101230	ISM1	regulatory_region_variant;intergenic_variant	Archaic
chr20	15170400	15170401	T	C	ENSG00000172264	MACROD2	intron_variant	Human
chr20	20371134	20371135	G	A	ENSG00000173404	INSM1	downstream_gene_variant;3_prime_UTR_variant	Archaic
chr20	20593074	20593075	C	A	ENSG00000125820	NKX2-2	intron_variant	Archaic
chr20	20593074	20593075	C	A	ENSG00000173404	INSM1	intron_variant	Archaic
chr20	20636008	20636009	G	A	ENSG00000125820	NKX2-2	intron_variant;upstream_gene_variant	Archaic
chr20	20636008	20636009	G	A	ENSG00000173404	INSM1	intron_variant;upstream_gene_variant	Archaic
chr20	20739994	20739995	T	C	ENSG00000125820	NKX2-2	regulatory_region_variant;intergenic_variant	Archaic
chr20	20739994	20739995	T	C	ENSG00000173404	INSM1	regulatory_region_variant;intergenic_variant	Archaic
chr20	21776875	21776876	G	A	ENSG00000125798	FOXA2	regulatory_region_variant;intergenic_variant	Archaic
chr20	21776875	21776876	G	A	ENSG00000125820	NKX2-2	regulatory_region_variant;intergenic_variant	Archaic
chr20	22549718	22549719	C	T	ENSG00000125798	FOXA2	upstream_gene_variant;intron_variant,non_coding_transcript_variant	Archaic
chr20	22965094	22965095	C	T	ENSG00000125798	FOXA2	intergenic_variant	Archaic
chr20	22965138	22965139	T	C	ENSG00000125798	FOXA2	intergenic_variant	Archaic
chr20	22965400	22965401	C	G	ENSG00000125798	FOXA2	intergenic_variant	Human
chr20	22965542	22965543	T	C	ENSG00000125798	FOXA2	intergenic_variant	Archaic
chr20	22965583	22965584	G	A	ENSG00000125798	FOXA2	intergenic_variant	Archaic
chr20	30084731	30084732	C	T	ENSG00000101336	HCK	intergenic_variant	Human
chr20	30647039	30647040	G	A	ENSG00000101336	HCK	intron_variant;intron_variant,non_coding_transcript_variant;intron_variant,NMD_transcript_variant;regulatory_region_variant	Archaic
chr20	30664315	30664316	G	A	ENSG00000101336	HCK	intron_variant;downstream_gene_variant;intron_variant,NMD_transcript_variant	Human
chr20	30667160	30667161	C	T	ENSG00000101336	HCK	intron_variant;intron_variant,NMD_transcript_variant	Archaic
chr20	30667727	30667728	C	G	ENSG00000101336	HCK	intron_variant;intron_variant,NMD_transcript_variant;regulatory_region_variant	Human
chr20	31261006	31261007	G	A	ENSG00000101336	HCK	intron_variant,non_coding_transcript_variant	Archaic
chr20	31265658	31265659	A	C	ENSG00000101336	HCK	upstream_gene_variant;regulatory_region_variant	Archaic
chr20	31268839	31268840	T	C	ENSG00000101336	HCK	intergenic_variant	Archaic
chr20	32398428	32398429	A	T	ENSG00000101444	AHCY	upstream_gene_variant;intron_variant,non_coding_transcript_variant	Archaic
chr20	32413335	32413336	C	T	ENSG00000101444	AHCY	intron_variant;regulatory_region_variant	Archaic
chr20	32413945	32413946	A	T	ENSG00000101444	AHCY	intron_variant;regulatory_region_variant	Archaic
chr20	32414344	32414345	G	C	ENSG00000101444	AHCY	intron_variant;regulatory_region_variant	Archaic
chr20	32425942	32425943	T	G	ENSG00000101444	AHCY	intron_variant;regulatory_region_variant	Archaic
chr20	32426119	32426120	C	G	ENSG00000101444	AHCY	intron_variant;regulatory_region_variant	Archaic
chr20	32431826	32431827	C	T	ENSG00000101444	AHCY	intron_variant;regulatory_region_variant	Archaic
chr20	32446248	32446249	G	A	ENSG00000101444	AHCY	downstream_gene_variant;regulatory_region_variant	Archaic
chr20	32463223	32463224	C	T	ENSG00000101444	AHCY	regulatory_region_variant;intergenic_variant	Archaic
chr20	32468562	32468563	C	G	ENSG00000101444	AHCY	intergenic_variant	Archaic
chr20	33290788	33290789	G	A	ENSG00000101444	AHCY	upstream_gene_variant;intron_variant,non_coding_transcript_variant	Archaic
chr20	33295113	33295114	T	C	ENSG00000101444	AHCY	intron_variant;intron_variant,non_coding_transcript_variant	Human
chr20	33297491	33297492	C	T	ENSG00000101444	AHCY	downstream_gene_variant;intron_variant,non_coding_transcript_variant;intron_variant	Archaic
chr20	33301523	33301524	T	C	ENSG00000101444	AHCY	downstream_gene_variant;intron_variant,non_coding_transcript_variant;regulatory_region_variant	Archaic
chr20	33303434	33303435	A	T	ENSG00000101444	AHCY	upstream_gene_variant;downstream_gene_variant;intron_variant,non_coding_transcript_variant;intron_variant;regulatory_region_variant	Archaic
chr20	33308176	33308177	A	G	ENSG00000101444	AHCY	intron_variant,non_coding_transcript_variant;intron_variant	Archaic
chr20	33324249	33324250	A	G	ENSG00000101444	AHCY	upstream_gene_variant;intron_variant	Human
chr20	33356182	33356183	C	A	ENSG00000101444	AHCY	intron_variant;regulatory_region_variant	Archaic
chr20	33357598	33357599	C	G	ENSG00000101444	AHCY	intron_variant;regulatory_region_variant	Human
chr20	33357708	33357709	G	T	ENSG00000101444	AHCY	intron_variant;regulatory_region_variant	Archaic
chr20	33379745	33379746	T	C	ENSG00000101444	AHCY	intron_variant;regulatory_region_variant	Human
chr20	33385236	33385237	T	C	ENSG00000101444	AHCY	intron_variant	Human
chr20	33405810	33405811	G	A	ENSG00000101444	AHCY	intron_variant;regulatory_region_variant	Human
chr20	33460810	33460811	G	T	ENSG00000101444	AHCY	upstream_gene_variant;splice_region_variant,intron_variant,non_coding_transcript_variant;intron_variant,non_coding_transcript_variant;regulatory_region_variant	Archaic
chr20	35103343	35103344	G	A	ENSG00000118702	GHRH	intron_variant,non_coding_transcript_variant;intron_variant	Human
chr20	35152002	35152003	T	A	ENSG00000118702	GHRH	intron_variant,non_coding_transcript_variant;intron_variant;downstream_gene_variant;intron_variant,NMD_transcript_variant;upstream_gene_variant	Archaic
chr20	35223719	35223720	A	G	ENSG00000118702	GHRH	downstream_gene_variant;intron_variant;intron_variant,non_coding_transcript_variant;regulatory_region_variant	Archaic
chr20	35235280	35235281	A	G	ENSG00000118702	GHRH	upstream_gene_variant;intron_variant;intron_variant,NMD_transcript_variant;intron_variant,non_coding_transcript_variant;regulatory_region_variant	Archaic
chr20	35516241	35516242	C	T	ENSG00000118702	GHRH	downstream_gene_variant;intron_variant;regulatory_region_variant	Archaic
chr20	35724512	35724513	G	T	ENSG00000118702	GHRH	upstream_gene_variant;missense_variant;regulatory_region_variant	Archaic
chr20	35942966	35942967	T	G	ENSG00000118702	GHRH	intron_variant;regulatory_region_variant	Archaic
chr20	35977459	35977460	G	A	ENSG00000118702	GHRH	intron_variant;intron_variant,non_coding_transcript_variant	Archaic
chr20	36386781	36386782	C	T	ENSG00000118702	GHRH	intron_variant;intron_variant,non_coding_transcript_variant;regulatory_region_variant	Human
chr20	36386897	36386898	G	C	ENSG00000118702	GHRH	intron_variant;intron_variant,non_coding_transcript_variant;regulatory_region_variant	Archaic
chr20	36393193	36393194	C	T	ENSG00000118702	GHRH	intron_variant;intron_variant,non_coding_transcript_variant;regulatory_region_variant	Archaic
chr20	36393735	36393736	T	C	ENSG00000118702	GHRH	intron_variant;intron_variant,non_coding_transcript_variant;downstream_gene_variant	Archaic
chr20	36398529	36398530	C	T	ENSG00000118702	GHRH	intron_variant;intron_variant,non_coding_transcript_variant;downstream_gene_variant	Archaic
chr20	36417936	36417937	A	G	ENSG00000118702	GHRH	intron_variant;intron_variant,non_coding_transcript_variant;regulatory_region_variant	Archaic
chr20	36432012	36432013	G	T	ENSG00000118702	GHRH	intron_variant;intron_variant,non_coding_transcript_variant	Archaic
chr20	36436201	36436202	G	A	ENSG00000118702	GHRH	intron_variant;intron_variant,non_coding_transcript_variant	Archaic
chr20	36889291	36889292	T	C	ENSG00000118702	GHRH	upstream_gene_variant;intron_variant;intron_variant,non_coding_transcript_variant;regulatory_region_variant	Human
chr20	43327606	43327607	G	A	ENSG00000196839	ADA	intron_variant,non_coding_transcript_variant;upstream_gene_variant;regulatory_region_variant	Archaic
chr20	62544451	62544452	T	C	ENSG00000125510	OPRL1	intron_variant,NMD_transcript_variant;intron_variant;downstream_gene_variant;regulatory_region_variant	Archaic
chr21	16818706	16818707	G	T	ENSG00000180530	NRIP1	intergenic_variant	Archaic
chr21	17330591	17330592	C	G	ENSG00000180530	NRIP1	intergenic_variant	Archaic
chr21	37908304	37908305	T	G	ENSG00000157540	DYRK1A	intron_variant;downstream_gene_variant;intron_variant,non_coding_transcript_variant;regulatory_region_variant;TF_binding_site_variant	Archaic
chr21	37942042	37942043	C	T	ENSG00000157540	DYRK1A	intron_variant	Archaic
chr21	37942043	37942044	A	G	ENSG00000157540	DYRK1A	intron_variant	Human
chr21	37949275	37949276	A	G	ENSG00000157540	DYRK1A	upstream_gene_variant	Human
chr21	37949333	37949334	T	C	ENSG00000157540	DYRK1A	upstream_gene_variant	Human
chr21	37949337	37949338	T	C	ENSG00000157540	DYRK1A	upstream_gene_variant	Human
chr21	38078066	38078067	A	G	ENSG00000157540	DYRK1A	intron_variant,non_coding_transcript_variant;upstream_gene_variant;intron_variant	Archaic
chr21	38086354	38086355	A	G	ENSG00000157540	DYRK1A	intron_variant;intron_variant,non_coding_transcript_variant;downstream_gene_variant	Archaic
chr21	38131561	38131562	T	G	ENSG00000157540	DYRK1A	intron_variant	Archaic
chr21	38382474	38382475	C	T	ENSG00000157540	DYRK1A	intron_variant,non_coding_transcript_variant;intron_variant;regulatory_region_variant	Archaic
chr21	38669891	38669892	G	A	ENSG00000157540	DYRK1A	regulatory_region_variant;intergenic_variant	Archaic
chr21	38822898	38822899	G	T	ENSG00000157540	DYRK1A	intron_variant;intron_variant,non_coding_transcript_variant;regulatory_region_variant	Archaic
chr21	38826188	38826189	A	G	ENSG00000157540	DYRK1A	intron_variant;intron_variant,non_coding_transcript_variant	Archaic
chr21	38829997	38829998	A	T	ENSG00000157540	DYRK1A	intron_variant;intron_variant,non_coding_transcript_variant	Archaic
chr21	38834903	38834904	G	A	ENSG00000157540	DYRK1A	intron_variant;intron_variant,non_coding_transcript_variant	Archaic
chr21	38834945	38834946	T	G	ENSG00000157540	DYRK1A	intron_variant;intron_variant,non_coding_transcript_variant	Archaic
chr21	38835392	38835393	C	T	ENSG00000157540	DYRK1A	intron_variant;intron_variant,non_coding_transcript_variant;regulatory_region_variant	Human
chr21	38835399	38835400	T	C	ENSG00000157540	DYRK1A	intron_variant;intron_variant,non_coding_transcript_variant;regulatory_region_variant	Human
chr21	38838215	38838216	T	C	ENSG00000157540	DYRK1A	intron_variant;intron_variant,non_coding_transcript_variant	Archaic
chr21	38838950	38838951	T	G	ENSG00000157540	DYRK1A	intron_variant;intron_variant,non_coding_transcript_variant	Archaic
chr21	38839042	38839043	T	C	ENSG00000157540	DYRK1A	intron_variant;intron_variant,non_coding_transcript_variant	Archaic
chr21	38851392	38851393	C	A	ENSG00000157540	DYRK1A	intron_variant;intron_variant,non_coding_transcript_variant	Archaic
chr21	38889812	38889813	T	C	ENSG00000157540	DYRK1A	downstream_gene_variant	Archaic
chr21	38928256	38928257	A	T	ENSG00000157540	DYRK1A	regulatory_region_variant;intergenic_variant	Archaic
chr21	39237735	39237736	G	A	ENSG00000157540	DYRK1A	intron_variant	Archaic
chr21	39242171	39242172	G	A	ENSG00000157540	DYRK1A	intron_variant;regulatory_region_variant	Archaic
chr21	39749753	39749754	T	C	ENSG00000157540	DYRK1A	downstream_gene_variant;regulatory_region_variant	Archaic
chr21	39772257	39772258	G	T	ENSG00000157540	DYRK1A	intron_variant;intron_variant,non_coding_transcript_variant;downstream_gene_variant;non_coding_transcript_exon_variant,non_coding_transcript_variant	Archaic
chr21	39776195	39776196	G	A	ENSG00000157540	DYRK1A	intron_variant;intron_variant,non_coding_transcript_variant;regulatory_region_variant	Archaic
chr21	39844880	39844881	T	G	ENSG00000157540	DYRK1A	intron_variant;intron_variant,non_coding_transcript_variant;regulatory_region_variant	Archaic
chr21	44732243	44732244	C	T	ENSG00000142178	SIK1	regulatory_region_variant;intergenic_variant	Archaic
chr21	44733397	44733398	A	T	ENSG00000142178	SIK1	intergenic_variant	Archaic
chr21	44734038	44734039	G	C	ENSG00000142178	SIK1	intergenic_variant	Archaic
chr21	44746028	44746029	C	T	ENSG00000142178	SIK1	intron_variant,non_coding_transcript_variant	Archaic
chr21	45160855	45160856	G	A	ENSG00000142178	SIK1	upstream_gene_variant;downstream_gene_variant;intron_variant,non_coding_transcript_variant;intron_variant;regulatory_region_variant	Human
chr21	45160912	45160913	C	T	ENSG00000142178	SIK1	upstream_gene_variant;downstream_gene_variant;intron_variant,non_coding_transcript_variant;intron_variant;non_coding_transcript_exon_variant,non_coding_transcript_variant;regulatory_region_variant	Human
chr21	45160966	45160967	G	A	ENSG00000142178	SIK1	upstream_gene_variant;downstream_gene_variant;intron_variant,non_coding_transcript_variant;intron_variant;regulatory_region_variant	Human
chr21	45211218	45211219	G	A	ENSG00000142178	SIK1	upstream_gene_variant;intron_variant,NMD_transcript_variant;intron_variant,non_coding_transcript_variant;intron_variant;regulatory_region_variant	Archaic
chr21	45395438	45395439	C	T	ENSG00000142178	SIK1	intron_variant;downstream_gene_variant;intron_variant,non_coding_transcript_variant;regulatory_region_variant;TF_binding_site_variant	Archaic
chr21	45747693	45747694	C	T	ENSG00000142178	SIK1	upstream_gene_variant;downstream_gene_variant;regulatory_region_variant	Archaic
chr22	37720828	37720829	C	T	ENSG00000213923	CSNK1E	intergenic_variant	Archaic
chr22	37936969	37936970	C	G	ENSG00000213923	CSNK1E	intergenic_variant	Human
chr22	38615332	38615333	G	T	ENSG00000213923	CSNK1E	downstream_gene_variant;3_prime_UTR_variant;3_prime_UTR_variant,NMD_transcript_variant;regulatory_region_variant	Human
chr22	38686188	38686189	T	C	ENSG00000213923	CSNK1E	downstream_gene_variant;regulatory_region_variant	Archaic
chr22	38747704	38747705	G	A	ENSG00000213923	CSNK1E	intron_variant,non_coding_transcript_variant;intron_variant;regulatory_region_variant	Human
chr22	38851077	38851078	A	G	ENSG00000213923	CSNK1E	5_prime_UTR_variant	Archaic
chr22	39108811	39108812	A	G	ENSG00000128272	ATF4	intron_variant,non_coding_transcript_variant;intron_variant;intron_variant,NMD_transcript_variant;regulatory_region_variant	Archaic
chr22	39108811	39108812	A	G	ENSG00000213923	CSNK1E	intron_variant,non_coding_transcript_variant;intron_variant;intron_variant,NMD_transcript_variant;regulatory_region_variant	Archaic
chr22	39156978	39156979	T	A	ENSG00000128272	ATF4	upstream_gene_variant;intron_variant;regulatory_region_variant	Human
chr22	39156978	39156979	T	A	ENSG00000213923	CSNK1E	upstream_gene_variant;intron_variant;regulatory_region_variant	Human
chr22	39156979	39156980	T	C	ENSG00000128272	ATF4	upstream_gene_variant;intron_variant;regulatory_region_variant	Human
chr22	39156979	39156980	T	C	ENSG00000213923	CSNK1E	upstream_gene_variant;intron_variant;regulatory_region_variant	Human
chr22	39588932	39588933	G	A	ENSG00000128272	ATF4	intergenic_variant	Archaic
chr22	39588932	39588933	G	A	ENSG00000213923	CSNK1E	intergenic_variant	Archaic
chr22	39589192	39589193	C	A	ENSG00000128272	ATF4	intergenic_variant	Archaic
chr22	39589192	39589193	C	A	ENSG00000213923	CSNK1E	intergenic_variant	Archaic
chr22	40215590	40215591	G	A	ENSG00000128272	ATF4	intron_variant	Archaic
chr22	40256484	40256485	C	A	ENSG00000128272	ATF4	intron_variant;regulatory_region_variant	Human
chr22	40473441	40473442	G	A	ENSG00000128272	ATF4	intron_variant	Archaic
chr22	40573187	40573188	G	A	ENSG00000100393	EP300	upstream_gene_variant;intron_variant;regulatory_region_variant	Archaic
chr22	40573187	40573188	G	A	ENSG00000128272	ATF4	upstream_gene_variant;intron_variant;regulatory_region_variant	Archaic
chr22	40607055	40607056	T	A	ENSG00000100393	EP300	intron_variant;intron_variant,non_coding_transcript_variant;regulatory_region_variant	Archaic
chr22	40607055	40607056	T	A	ENSG00000128272	ATF4	intron_variant;intron_variant,non_coding_transcript_variant;regulatory_region_variant	Archaic
chr22	40611576	40611577	A	G	ENSG00000100393	EP300	intron_variant;intron_variant,non_coding_transcript_variant;regulatory_region_variant	Archaic
chr22	40611576	40611577	A	G	ENSG00000128272	ATF4	intron_variant;intron_variant,non_coding_transcript_variant;regulatory_region_variant	Archaic
chr22	40640722	40640723	C	T	ENSG00000100393	EP300	intron_variant;intron_variant,non_coding_transcript_variant	Archaic
chr22	40640722	40640723	C	T	ENSG00000128272	ATF4	intron_variant;intron_variant,non_coding_transcript_variant	Archaic
chr22	40721323	40721324	A	G	ENSG00000100393	EP300	3_prime_UTR_variant;downstream_gene_variant	Archaic
chr22	40721323	40721324	A	G	ENSG00000128272	ATF4	3_prime_UTR_variant;downstream_gene_variant	Archaic
chr22	40721340	40721341	A	T	ENSG00000100393	EP300	3_prime_UTR_variant;downstream_gene_variant	Archaic
chr22	40721340	40721341	A	T	ENSG00000128272	ATF4	3_prime_UTR_variant;downstream_gene_variant	Archaic
chr22	40723117	40723118	G	A	ENSG00000100393	EP300	3_prime_UTR_variant;downstream_gene_variant;regulatory_region_variant	Human
chr22	40723117	40723118	G	A	ENSG00000128272	ATF4	3_prime_UTR_variant;downstream_gene_variant;regulatory_region_variant	Human
chr22	40724853	40724854	C	A	ENSG00000100393	EP300	3_prime_UTR_variant	Human
chr22	40724853	40724854	C	A	ENSG00000128272	ATF4	3_prime_UTR_variant	Human
chr22	40725212	40725213	G	A	ENSG00000100393	EP300	3_prime_UTR_variant;regulatory_region_variant	Human
chr22	40725212	40725213	G	A	ENSG00000128272	ATF4	3_prime_UTR_variant;regulatory_region_variant	Human
chr22	40725216	40725217	T	C	ENSG00000100393	EP300	3_prime_UTR_variant;regulatory_region_variant	Human
chr22	40725216	40725217	T	C	ENSG00000128272	ATF4	3_prime_UTR_variant;regulatory_region_variant	Human
chr22	40726769	40726770	G	A	ENSG00000100393	EP300	3_prime_UTR_variant	Archaic
chr22	40726769	40726770	G	A	ENSG00000128272	ATF4	3_prime_UTR_variant	Archaic
chr22	40726799	40726800	T	A	ENSG00000100393	EP300	3_prime_UTR_variant	Human
chr22	40726799	40726800	T	A	ENSG00000128272	ATF4	3_prime_UTR_variant	Human
chr22	40759332	40759333	A	G	ENSG00000100393	EP300	upstream_gene_variant;intron_variant;downstream_gene_variant;regulatory_region_variant	Archaic
chr22	40759332	40759333	A	G	ENSG00000128272	ATF4	upstream_gene_variant;intron_variant;downstream_gene_variant;regulatory_region_variant	Archaic
chr22	40781661	40781662	G	A	ENSG00000100393	EP300	intron_variant,non_coding_transcript_variant;intron_variant	Archaic
chr22	40781661	40781662	G	A	ENSG00000128272	ATF4	intron_variant,non_coding_transcript_variant;intron_variant	Archaic
chr22	40795386	40795387	T	C	ENSG00000100393	EP300	intron_variant,non_coding_transcript_variant;intron_variant;upstream_gene_variant;regulatory_region_variant	Archaic
chr22	40795386	40795387	T	C	ENSG00000128272	ATF4	intron_variant,non_coding_transcript_variant;intron_variant;upstream_gene_variant;regulatory_region_variant	Archaic
chr22	41684468	41684469	G	A	ENSG00000100393	EP300	upstream_gene_variant;downstream_gene_variant	Archaic
chr22	41699379	41699380	G	A	ENSG00000100393	EP300	intron_variant;intron_variant,non_coding_transcript_variant;regulatory_region_variant	Archaic
chr22	42143037	42143038	A	C	ENSG00000100393	EP300	intron_variant;upstream_gene_variant;regulatory_region_variant	Archaic
chr22	45554927	45554928	C	A	ENSG00000186951	PPARA	intron_variant,non_coding_transcript_variant;upstream_gene_variant	Human
chr22	45560565	45560566	T	G	ENSG00000186951	PPARA	5_prime_UTR_variant;upstream_gene_variant;intron_variant;non_coding_transcript_exon_variant,non_coding_transcript_variant;intron_variant,non_coding_transcript_variant;intron_variant,NMD_transcript_variant;regulatory_region_variant	Archaic
chr22	45586269	45586270	T	C	ENSG00000186951	PPARA	downstream_gene_variant;3_prime_UTR_variant	Archaic
chr22	45669798	45669799	T	C	ENSG00000186951	PPARA	upstream_gene_variant;regulatory_region_variant	Archaic
chr22	45687769	45687770	C	T	ENSG00000186951	PPARA	intron_variant	Archaic
chr22	46075066	46075067	C	T	ENSG00000186951	PPARA	intron_variant;intron_variant,non_coding_transcript_variant;regulatory_region_variant	Archaic
chr22	46077163	46077164	A	T	ENSG00000186951	PPARA	intron_variant;intron_variant,non_coding_transcript_variant;regulatory_region_variant	Archaic
chr22	46080187	46080188	C	G	ENSG00000186951	PPARA	intron_variant;intron_variant,non_coding_transcript_variant;regulatory_region_variant	Human
chr22	46513140	46513141	G	A	ENSG00000186951	PPARA	downstream_gene_variant;regulatory_region_variant	Archaic
chr22	46513491	46513492	C	T	ENSG00000186951	PPARA	downstream_gene_variant	Archaic
chr22	46558365	46558366	A	G	ENSG00000186951	PPARA	intron_variant;regulatory_region_variant	Archaic
chr22	46584589	46584590	T	C	ENSG00000186951	PPARA	intron_variant;intron_variant,non_coding_transcript_variant	Archaic
chr22	46610782	46610783	A	G	ENSG00000186951	PPARA	intron_variant;intron_variant,non_coding_transcript_variant	Archaic
chr22	46614395	46614396	C	T	ENSG00000186951	PPARA	intron_variant;intron_variant,non_coding_transcript_variant;downstream_gene_variant	Archaic
chr22	46615243	46615244	G	A	ENSG00000186951	PPARA	intron_variant;intron_variant,non_coding_transcript_variant;downstream_gene_variant	Human
chr22	46689774	46689775	G	T	ENSG00000186951	PPARA	downstream_gene_variant;upstream_gene_variant;3_prime_UTR_variant;regulatory_region_variant	Archaic
chr22	46742554	46742555	G	C	ENSG00000186951	PPARA	intron_variant,NMD_transcript_variant;intron_variant,non_coding_transcript_variant;upstream_gene_variant;downstream_gene_variant;intron_variant	Archaic
chr22	46745756	46745757	G	T	ENSG00000186951	PPARA	intron_variant,non_coding_transcript_variant;upstream_gene_variant;intron_variant;intron_variant,NMD_transcript_variant;downstream_gene_variant	Archaic
chrX	1211966	1211967	A	T	ENSG00000196433	ASMT	regulatory_region_variant;intergenic_variant	Archaic
chrX	2236582	2236583	C	A	ENSG00000196433	ASMT	intron_variant,NMD_transcript_variant;intron_variant;regulatory_region_variant	Archaic
chrX	42574825	42574826	G	A	ENSG00000189221	MAOA	regulatory_region_variant;intergenic_variant	Archaic
chrX	42599013	42599014	G	T	ENSG00000189221	MAOA	regulatory_region_variant;intergenic_variant	Archaic
chrX	42808176	42808177	C	T	ENSG00000189221	MAOA	regulatory_region_variant;intergenic_variant	Archaic
chrX	112970391	112970392	A	G	ENSG00000147246	HTR2C	intron_variant,non_coding_transcript_variant	Archaic
chrX	112970407	112970408	G	C	ENSG00000147246	HTR2C	intron_variant,non_coding_transcript_variant	Human
chrX	113816204	113816205	G	A	ENSG00000147246	HTR2C	upstream_gene_variant;regulatory_region_variant	Archaic
chrX	113834060	113834061	C	A	ENSG00000147246	HTR2C	intron_variant	Archaic
chrX	113854224	113854225	C	G	ENSG00000147246	HTR2C	intron_variant;regulatory_region_variant	Archaic
chrX	113858250	113858251	A	T	ENSG00000147246	HTR2C	intron_variant	Archaic
chrX	113877216	113877217	G	A	ENSG00000147246	HTR2C	downstream_gene_variant;intron_variant	Archaic
chrX	113894371	113894372	C	T	ENSG00000147246	HTR2C	intron_variant	Archaic
chrX	113897590	113897591	C	T	ENSG00000147246	HTR2C	intron_variant	Archaic
chrX	113952859	113952860	A	G	ENSG00000147246	HTR2C	downstream_gene_variant;intron_variant	Archaic
chrX	113989287	113989288	C	G	ENSG00000147246	HTR2C	intron_variant	Human

## Sheet: Table_S5
Table S5. Introgressed variants (Browning et al. 2018) with evidence of being eQTL (GTEx) inside circadian genes, circadian promoter region, or with regulatory function flanking circadian genes by 1Mb.
chr	start	end	RSID	gene_id	ref/alt	pval_nominal	pval_beta	eQTL
chr1	15372270	15372271	1_15372271	ENSG00000116138	A/G	2.79015e-06	0.00835696	Stomach
chr1	149743161	149743162	rs139726659	ENSG00000163131	G/T	2.81794e-06	1.53443e-24	Artery_Tibial
chr1	149758063	149758064	rs143192984	ENSG00000163131	G/A	1.76354e-06	1.53443e-24	Artery_Tibial
chr1	149760861	149760862	rs141375543	ENSG00000163131	T/C	9.0834e-07	1.53443e-24	Artery_Tibial
chr1	149760878	149760879	rs150770423	ENSG00000163131	G/T	4.44194e-07	1.53443e-24	Artery_Tibial
chr1	149760935	149760936	rs138067629	ENSG00000163131	G/A	9.0834e-07	1.53443e-24	Artery_Tibial
chr1	149771953	149771954	rs587673553	ENSG00000163131	C/T	7.31048e-06	1.53443e-24	Artery_Tibial
chr1	149775371	149775372	rs147149224	ENSG00000163131	A/G	1.66894e-06	1.53443e-24	Artery_Tibial
chr1	149775371	149775372	rs147149224	ENSG00000163131	A/G	0.000139482	1.38324e-13	Skin_Not_Sun_Exposed_Suprapubic
chr1	149777846	149777847	rs2474478	ENSG00000163131	T/A	1.66894e-06	1.53443e-24	Artery_Tibial
chr1	149777846	149777847	rs2474478	ENSG00000163131	T/A	0.000139482	1.38324e-13	Skin_Not_Sun_Exposed_Suprapubic
chr1	149777978	149777979	rs146802096	ENSG00000163131	C/T	1.66894e-06	1.53443e-24	Artery_Tibial
chr1	149777978	149777979	rs146802096	ENSG00000163131	C/T	0.000139482	1.38324e-13	Skin_Not_Sun_Exposed_Suprapubic
chr1	149778036	149778037	rs141105726	ENSG00000163131	G/A	1.66894e-06	1.53443e-24	Artery_Tibial
chr1	149778036	149778037	rs141105726	ENSG00000163131	G/A	0.000139482	1.38324e-13	Skin_Not_Sun_Exposed_Suprapubic
chr1	149778728	149778729	rs3106121	ENSG00000163131	G/A	1.66894e-06	1.53443e-24	Artery_Tibial
chr1	149778728	149778729	rs3106121	ENSG00000163131	G/A	0.000139482	1.38324e-13	Skin_Not_Sun_Exposed_Suprapubic
chr1	149780534	149780535	rs371281466	ENSG00000163131	A/C	1.66894e-06	1.53443e-24	Artery_Tibial
chr1	149780534	149780535	rs371281466	ENSG00000163131	A/C	0.000139482	1.38324e-13	Skin_Not_Sun_Exposed_Suprapubic
chr1	149782666	149782667	rs148590893	ENSG00000163131	A/G	1.66894e-06	1.53443e-24	Artery_Tibial
chr1	149782666	149782667	rs148590893	ENSG00000163131	A/G	0.000139482	1.38324e-13	Skin_Not_Sun_Exposed_Suprapubic
chr1	149783885	149783886	rs139776319	ENSG00000163131	C/T	1.66894e-06	1.53443e-24	Artery_Tibial
chr1	149783885	149783886	rs139776319	ENSG00000163131	C/T	0.000139482	1.38324e-13	Skin_Not_Sun_Exposed_Suprapubic
chr1	149784162	149784163	rs114362847	ENSG00000163131	T/A	1.66894e-06	1.53443e-24	Artery_Tibial
chr1	149784162	149784163	rs114362847	ENSG00000163131	T/A	0.000139482	1.38324e-13	Skin_Not_Sun_Exposed_Suprapubic
chr1	149784571	149784572	rs143742768	ENSG00000163131	G/A	1.66894e-06	1.53443e-24	Artery_Tibial
chr1	149784571	149784572	rs143742768	ENSG00000163131	G/A	0.000139482	1.38324e-13	Skin_Not_Sun_Exposed_Suprapubic
chr1	149786632	149786633	rs115659429	ENSG00000163131	G/T	1.66894e-06	1.53443e-24	Artery_Tibial
chr1	149786632	149786633	rs115659429	ENSG00000163131	G/T	0.000139482	1.38324e-13	Skin_Not_Sun_Exposed_Suprapubic
chr1	149786850	149786851	rs142052277	ENSG00000163131	G/T	1.66894e-06	1.53443e-24	Artery_Tibial
chr1	149786850	149786851	rs142052277	ENSG00000163131	G/T	0.000139482	1.38324e-13	Skin_Not_Sun_Exposed_Suprapubic
chr1	149787079	149787080	rs138724866	ENSG00000163131	T/C	1.66894e-06	1.53443e-24	Artery_Tibial
chr1	149787079	149787080	rs138724866	ENSG00000163131	T/C	0.000139482	1.38324e-13	Skin_Not_Sun_Exposed_Suprapubic
chr1	149788656	149788657	rs183533161	ENSG00000163131	G/A	1.66894e-06	1.53443e-24	Artery_Tibial
chr1	149788656	149788657	rs183533161	ENSG00000163131	G/A	0.000139482	1.38324e-13	Skin_Not_Sun_Exposed_Suprapubic
chr1	149788927	149788928	rs115755329	ENSG00000163131	A/C	1.66894e-06	1.53443e-24	Artery_Tibial
chr1	149788927	149788928	rs115755329	ENSG00000163131	A/C	0.000139482	1.38324e-13	Skin_Not_Sun_Exposed_Suprapubic
chr1	149847300	149847301	rs141494464	ENSG00000163131	C/T	5.33806e-06	1.53443e-24	Artery_Tibial
chr1	149847300	149847301	rs141494464	ENSG00000163131	C/T	0.000325976	7.28277e-34	Cells_Cultured_fibroblasts
chr1	149847300	149847301	rs141494464	ENSG00000163131	C/T	0.000199204	1.38324e-13	Skin_Not_Sun_Exposed_Suprapubic
chr1	149848466	149848467	rs143998996	ENSG00000163131	C/G	1.00146e-07	1.53443e-24	Artery_Tibial
chr1	149848466	149848467	rs143998996	ENSG00000163131	C/G	2.99049e-05	1.38324e-13	Skin_Not_Sun_Exposed_Suprapubic
chr1	149850940	149850941	rs72708148	ENSG00000163131	G/T	1.00146e-07	1.53443e-24	Artery_Tibial
chr1	149850940	149850941	rs72708148	ENSG00000163131	G/T	2.99049e-05	1.38324e-13	Skin_Not_Sun_Exposed_Suprapubic
chr1	149853088	149853089	rs72708149	ENSG00000163131	G/C	1.00146e-07	1.53443e-24	Artery_Tibial
chr1	149853088	149853089	rs72708149	ENSG00000163131	G/C	2.99049e-05	1.38324e-13	Skin_Not_Sun_Exposed_Suprapubic
chr1	149854147	149854148	rs72708150	ENSG00000163131	G/A	1.00146e-07	1.53443e-24	Artery_Tibial
chr1	149854147	149854148	rs72708150	ENSG00000163131	G/A	2.99049e-05	1.38324e-13	Skin_Not_Sun_Exposed_Suprapubic
chr1	149856349	149856350	rs15931	ENSG00000163131	C/T	1.00146e-07	1.53443e-24	Artery_Tibial
chr1	149856349	149856350	rs15931	ENSG00000163131	C/T	2.99049e-05	1.38324e-13	Skin_Not_Sun_Exposed_Suprapubic
chr1	149856719	149856720	rs55885412	ENSG00000163131	C/T	1.00146e-07	1.53443e-24	Artery_Tibial
chr1	149856719	149856720	rs55885412	ENSG00000163131	C/T	2.99049e-05	1.38324e-13	Skin_Not_Sun_Exposed_Suprapubic
chr1	149861197	149861198	rs72708151	ENSG00000163131	T/C	1.00146e-07	1.53443e-24	Artery_Tibial
chr1	149861197	149861198	rs72708151	ENSG00000163131	T/C	2.99049e-05	1.38324e-13	Skin_Not_Sun_Exposed_Suprapubic
chr1	149861759	149861760	rs56229803	ENSG00000163131	C/T	1.00146e-07	1.53443e-24	Artery_Tibial
chr1	149861759	149861760	rs56229803	ENSG00000163131	C/T	2.99049e-05	1.38324e-13	Skin_Not_Sun_Exposed_Suprapubic
chr1	149861828	149861829	rs56139516	ENSG00000163131	T/C	1.00146e-07	1.53443e-24	Artery_Tibial
chr1	149861828	149861829	rs56139516	ENSG00000163131	T/C	2.99049e-05	1.38324e-13	Skin_Not_Sun_Exposed_Suprapubic
chr1	149862530	149862531	rs72708152	ENSG00000163131	A/G	1.00146e-07	1.53443e-24	Artery_Tibial
chr1	149862530	149862531	rs72708152	ENSG00000163131	A/G	2.99049e-05	1.38324e-13	Skin_Not_Sun_Exposed_Suprapubic
chr1	149864269	149864270	rs143065789	ENSG00000163131	G/A	1.00146e-07	1.53443e-24	Artery_Tibial
chr1	149864269	149864270	rs143065789	ENSG00000163131	G/A	2.99049e-05	1.38324e-13	Skin_Not_Sun_Exposed_Suprapubic
chr1	149864269	149864270	rs143065789	ENSG00000163131	G/A	0.000284417	3.07649e-21	Skin_Sun_Exposed_Lower_leg
chr1	149864492	149864493	rs141142383	ENSG00000163131	C/T	1.00146e-07	1.53443e-24	Artery_Tibial
chr1	149864492	149864493	rs141142383	ENSG00000163131	C/T	2.99049e-05	1.38324e-13	Skin_Not_Sun_Exposed_Suprapubic
chr1	149865879	149865880	rs1451641	ENSG00000163131	A/G	1.00146e-07	1.53443e-24	Artery_Tibial
chr1	149865879	149865880	rs1451641	ENSG00000163131	A/G	2.99049e-05	1.38324e-13	Skin_Not_Sun_Exposed_Suprapubic
chr1	149866675	149866676	rs55664407	ENSG00000163131	A/G	1.00146e-07	1.53443e-24	Artery_Tibial
chr1	149866675	149866676	rs55664407	ENSG00000163131	A/G	2.99049e-05	1.38324e-13	Skin_Not_Sun_Exposed_Suprapubic
chr1	149866850	149866851	rs56119131	ENSG00000163131	C/T	1.00146e-07	1.53443e-24	Artery_Tibial
chr1	149866850	149866851	rs56119131	ENSG00000163131	C/T	2.99049e-05	1.38324e-13	Skin_Not_Sun_Exposed_Suprapubic
chr1	149868897	149868898	rs112327375	ENSG00000163131	C/T	1.00146e-07	1.53443e-24	Artery_Tibial
chr1	149868897	149868898	rs112327375	ENSG00000163131	C/T	2.99049e-05	1.38324e-13	Skin_Not_Sun_Exposed_Suprapubic
chr1	149869465	149869466	rs112198975	ENSG00000163131	G/A	1.00146e-07	1.53443e-24	Artery_Tibial
chr1	149869465	149869466	rs112198975	ENSG00000163131	G/A	2.99049e-05	1.38324e-13	Skin_Not_Sun_Exposed_Suprapubic
chr1	149871002	149871003	rs1349532	ENSG00000163131	C/T	1.00146e-07	1.53443e-24	Artery_Tibial
chr1	149871002	149871003	rs1349532	ENSG00000163131	C/T	2.99049e-05	1.38324e-13	Skin_Not_Sun_Exposed_Suprapubic
chr1	149871904	149871905	rs1044808	ENSG00000163131	G/C	1.00146e-07	1.53443e-24	Artery_Tibial
chr1	149871904	149871905	rs1044808	ENSG00000163131	G/C	2.99049e-05	1.38324e-13	Skin_Not_Sun_Exposed_Suprapubic
chr1	149873581	149873582	rs115983556	ENSG00000163131	A/C	1.00146e-07	1.53443e-24	Artery_Tibial
chr1	149873581	149873582	rs115983556	ENSG00000163131	A/C	2.99049e-05	1.38324e-13	Skin_Not_Sun_Exposed_Suprapubic
chr1	149881958	149881959	rs56265028	ENSG00000163131	A/G	1.6726e-07	1.53443e-24	Artery_Tibial
chr1	149881958	149881959	rs56265028	ENSG00000163131	A/G	0.000313847	7.28277e-34	Cells_Cultured_fibroblasts
chr1	149881958	149881959	rs56265028	ENSG00000163131	A/G	0.000187672	4.30206e-28	Esophagus_Mucosa
chr1	149881958	149881959	rs56265028	ENSG00000163131	A/G	2.95085e-05	1.38324e-13	Skin_Not_Sun_Exposed_Suprapubic
chr1	149882810	149882811	rs72708162	ENSG00000163131	G/T	4.33584e-07	1.53443e-24	Artery_Tibial
chr1	149882810	149882811	rs72708162	ENSG00000163131	G/T	0.000313847	7.28277e-34	Cells_Cultured_fibroblasts
chr1	149882810	149882811	rs72708162	ENSG00000163131	G/T	2.57902e-05	1.38324e-13	Skin_Not_Sun_Exposed_Suprapubic
chr1	149882810	149882811	rs72708162	ENSG00000163131	G/T	0.000450639	3.07649e-21	Skin_Sun_Exposed_Lower_leg
chr1	149891378	149891379	rs113255934	ENSG00000163131	C/T	1.75954e-07	1.53443e-24	Artery_Tibial
chr1	149891378	149891379	rs113255934	ENSG00000163131	C/T	0.000303195	7.28277e-34	Cells_Cultured_fibroblasts
chr1	149891378	149891379	rs113255934	ENSG00000163131	C/T	0.000167846	4.30206e-28	Esophagus_Mucosa
chr1	149891378	149891379	rs113255934	ENSG00000163131	C/T	2.93432e-05	1.38324e-13	Skin_Not_Sun_Exposed_Suprapubic
chr1	149894354	149894355	rs72692805	ENSG00000163131	G/A	1.6726e-07	1.53443e-24	Artery_Tibial
chr1	149894354	149894355	rs72692805	ENSG00000163131	G/A	0.000313847	7.28277e-34	Cells_Cultured_fibroblasts
chr1	149894354	149894355	rs72692805	ENSG00000163131	G/A	0.000187672	4.30206e-28	Esophagus_Mucosa
chr1	149894354	149894355	rs72692805	ENSG00000163131	G/A	2.95085e-05	1.38324e-13	Skin_Not_Sun_Exposed_Suprapubic
chr1	149894672	149894673	rs72692807	ENSG00000163131	C/A	1.6726e-07	1.53443e-24	Artery_Tibial
chr1	149894672	149894673	rs72692807	ENSG00000163131	C/A	0.000313847	7.28277e-34	Cells_Cultured_fibroblasts
chr1	149894672	149894673	rs72692807	ENSG00000163131	C/A	0.000187672	4.30206e-28	Esophagus_Mucosa
chr1	149894672	149894673	rs72692807	ENSG00000163131	C/A	2.95085e-05	1.38324e-13	Skin_Not_Sun_Exposed_Suprapubic
chr1	149896412	149896413	rs72692808	ENSG00000163131	A/G	4.33584e-07	1.53443e-24	Artery_Tibial
chr1	149896412	149896413	rs72692808	ENSG00000163131	A/G	0.000313847	7.28277e-34	Cells_Cultured_fibroblasts
chr1	149896412	149896413	rs72692808	ENSG00000163131	A/G	2.57902e-05	1.38324e-13	Skin_Not_Sun_Exposed_Suprapubic
chr1	149896412	149896413	rs72692808	ENSG00000163131	A/G	0.000450639	3.07649e-21	Skin_Sun_Exposed_Lower_leg
chr1	149897965	149897966	rs72692812	ENSG00000163131	T/G	4.33584e-07	1.53443e-24	Artery_Tibial
chr1	149897965	149897966	rs72692812	ENSG00000163131	T/G	0.000313847	7.28277e-34	Cells_Cultured_fibroblasts
chr1	149897965	149897966	rs72692812	ENSG00000163131	T/G	2.57902e-05	1.38324e-13	Skin_Not_Sun_Exposed_Suprapubic
chr1	149897965	149897966	rs72692812	ENSG00000163131	T/G	0.000450639	3.07649e-21	Skin_Sun_Exposed_Lower_leg
chr1	149899884	149899885	rs72692813	ENSG00000163131	A/G	1.6726e-07	1.53443e-24	Artery_Tibial
chr1	149899884	149899885	rs72692813	ENSG00000163131	A/G	0.000313847	7.28277e-34	Cells_Cultured_fibroblasts
chr1	149899884	149899885	rs72692813	ENSG00000163131	A/G	0.000187672	4.30206e-28	Esophagus_Mucosa
chr1	149899884	149899885	rs72692813	ENSG00000163131	A/G	1.93819e-05	1.38324e-13	Skin_Not_Sun_Exposed_Suprapubic
chr1	149899884	149899885	rs72692813	ENSG00000163131	A/G	0.000364207	3.07649e-21	Skin_Sun_Exposed_Lower_leg
chr1	149900263	149900264	rs72692814	ENSG00000163131	G/C	1.6726e-07	1.53443e-24	Artery_Tibial
chr1	149900263	149900264	rs72692814	ENSG00000163131	G/C	0.000313847	7.28277e-34	Cells_Cultured_fibroblasts
chr1	149900263	149900264	rs72692814	ENSG00000163131	G/C	0.000187672	4.30206e-28	Esophagus_Mucosa
chr1	149900263	149900264	rs72692814	ENSG00000163131	G/C	1.93819e-05	1.38324e-13	Skin_Not_Sun_Exposed_Suprapubic
chr1	149900263	149900264	rs72692814	ENSG00000163131	G/C	0.000364207	3.07649e-21	Skin_Sun_Exposed_Lower_leg
chr1	149902997	149902998	rs72692818	ENSG00000163131	G/T	1.6726e-07	1.53443e-24	Artery_Tibial
chr1	149902997	149902998	rs72692818	ENSG00000163131	G/T	0.000313847	7.28277e-34	Cells_Cultured_fibroblasts
chr1	149902997	149902998	rs72692818	ENSG00000163131	G/T	0.000187672	4.30206e-28	Esophagus_Mucosa
chr1	149902997	149902998	rs72692818	ENSG00000163131	G/T	1.93819e-05	1.38324e-13	Skin_Not_Sun_Exposed_Suprapubic
chr1	149902997	149902998	rs72692818	ENSG00000163131	G/T	0.000364207	3.07649e-21	Skin_Sun_Exposed_Lower_leg
chr1	149904473	149904474	rs74676173	ENSG00000163131	A/C	0.000282348	1.3658e-21	Adipose_Subcutaneous
chr1	149904473	149904474	rs74676173	ENSG00000163131	A/C	7.24841e-08	1.53443e-24	Artery_Tibial
chr1	149904473	149904474	rs74676173	ENSG00000163131	A/C	5.94342e-05	7.28277e-34	Cells_Cultured_fibroblasts
chr1	149904473	149904474	rs74676173	ENSG00000163131	A/C	7.43902e-05	4.30206e-28	Esophagus_Mucosa
chr1	149904473	149904474	rs74676173	ENSG00000163131	A/C	1.93819e-05	1.38324e-13	Skin_Not_Sun_Exposed_Suprapubic
chr1	149904473	149904474	rs74676173	ENSG00000163131	A/C	0.000191136	3.07649e-21	Skin_Sun_Exposed_Lower_leg
chr1	149906166	149906167	rs41302101	ENSG00000163131	T/G	0.000282348	1.3658e-21	Adipose_Subcutaneous
chr1	149906166	149906167	rs41302101	ENSG00000163131	T/G	7.24841e-08	1.53443e-24	Artery_Tibial
chr1	149906166	149906167	rs41302101	ENSG00000163131	T/G	5.94342e-05	7.28277e-34	Cells_Cultured_fibroblasts
chr1	149906166	149906167	rs41302101	ENSG00000163131	T/G	7.43902e-05	4.30206e-28	Esophagus_Mucosa
chr1	149906166	149906167	rs41302101	ENSG00000163131	T/G	1.93819e-05	1.38324e-13	Skin_Not_Sun_Exposed_Suprapubic
chr1	149906166	149906167	rs41302101	ENSG00000163131	T/G	0.000191136	3.07649e-21	Skin_Sun_Exposed_Lower_leg
chr1	149907257	149907258	rs78420505	ENSG00000163131	C/T	0.000282348	1.3658e-21	Adipose_Subcutaneous
chr1	149907257	149907258	rs78420505	ENSG00000163131	C/T	7.24841e-08	1.53443e-24	Artery_Tibial
chr1	149907257	149907258	rs78420505	ENSG00000163131	C/T	5.94342e-05	7.28277e-34	Cells_Cultured_fibroblasts
chr1	149907257	149907258	rs78420505	ENSG00000163131	C/T	7.43902e-05	4.30206e-28	Esophagus_Mucosa
chr1	149907257	149907258	rs78420505	ENSG00000163131	C/T	1.93819e-05	1.38324e-13	Skin_Not_Sun_Exposed_Suprapubic
chr1	149907257	149907258	rs78420505	ENSG00000163131	C/T	0.000191136	3.07649e-21	Skin_Sun_Exposed_Lower_leg
chr1	149907275	149907276	rs78964926	ENSG00000163131	A/G	0.000282348	1.3658e-21	Adipose_Subcutaneous
chr1	149907275	149907276	rs78964926	ENSG00000163131	A/G	7.24841e-08	1.53443e-24	Artery_Tibial
chr1	149907275	149907276	rs78964926	ENSG00000163131	A/G	5.94342e-05	7.28277e-34	Cells_Cultured_fibroblasts
chr1	149907275	149907276	rs78964926	ENSG00000163131	A/G	7.43902e-05	4.30206e-28	Esophagus_Mucosa
chr1	149907275	149907276	rs78964926	ENSG00000163131	A/G	1.93819e-05	1.38324e-13	Skin_Not_Sun_Exposed_Suprapubic
chr1	149907275	149907276	rs78964926	ENSG00000163131	A/G	0.000191136	3.07649e-21	Skin_Sun_Exposed_Lower_leg
chr1	149909494	149909495	rs10494363	ENSG00000163131	G/A	1.24595e-07	1.53443e-24	Artery_Tibial
chr1	149909494	149909495	rs10494363	ENSG00000163131	G/A	5.94342e-05	7.28277e-34	Cells_Cultured_fibroblasts
chr1	149909494	149909495	rs10494363	ENSG00000163131	G/A	0.000146471	4.30206e-28	Esophagus_Mucosa
chr1	149909494	149909495	rs10494363	ENSG00000163131	G/A	2.77017e-05	1.38324e-13	Skin_Not_Sun_Exposed_Suprapubic
chr1	149909494	149909495	rs10494363	ENSG00000163131	G/A	0.000262272	3.07649e-21	Skin_Sun_Exposed_Lower_leg
chr1	149918337	149918338	rs116055399	ENSG00000163131	C/T	1.86969e-07	1.53443e-24	Artery_Tibial
chr1	149918337	149918338	rs116055399	ENSG00000163131	C/T	5.94342e-05	7.28277e-34	Cells_Cultured_fibroblasts
chr1	149918337	149918338	rs116055399	ENSG00000163131	C/T	0.00018021	4.30206e-28	Esophagus_Mucosa
chr1	149918337	149918338	rs116055399	ENSG00000163131	C/T	1.74039e-05	1.38324e-13	Skin_Not_Sun_Exposed_Suprapubic
chr1	149918337	149918338	rs116055399	ENSG00000163131	C/T	0.000102933	3.07649e-21	Skin_Sun_Exposed_Lower_leg
chr1	149921838	149921839	rs41265185	ENSG00000163131	C/T	0.000282348	1.3658e-21	Adipose_Subcutaneous
chr1	149921838	149921839	rs41265185	ENSG00000163131	C/T	7.24841e-08	1.53443e-24	Artery_Tibial
chr1	149921838	149921839	rs41265185	ENSG00000163131	C/T	5.94342e-05	7.28277e-34	Cells_Cultured_fibroblasts
chr1	149921838	149921839	rs41265185	ENSG00000163131	C/T	7.43902e-05	4.30206e-28	Esophagus_Mucosa
chr1	149921838	149921839	rs41265185	ENSG00000163131	C/T	2.0007e-05	1.38324e-13	Skin_Not_Sun_Exposed_Suprapubic
chr1	149921838	149921839	rs41265185	ENSG00000163131	C/T	0.000146635	3.07649e-21	Skin_Sun_Exposed_Lower_leg
chr1	149925172	149925173	rs188877201	ENSG00000163131	C/T	0.000282348	1.3658e-21	Adipose_Subcutaneous
chr1	149925172	149925173	rs188877201	ENSG00000163131	C/T	7.24841e-08	1.53443e-24	Artery_Tibial
chr1	149925172	149925173	rs188877201	ENSG00000163131	C/T	5.94342e-05	7.28277e-34	Cells_Cultured_fibroblasts
chr1	149925172	149925173	rs188877201	ENSG00000163131	C/T	7.43902e-05	4.30206e-28	Esophagus_Mucosa
chr1	149925172	149925173	rs188877201	ENSG00000163131	C/T	2.0007e-05	1.38324e-13	Skin_Not_Sun_Exposed_Suprapubic
chr1	149925172	149925173	rs188877201	ENSG00000163131	C/T	0.000146635	3.07649e-21	Skin_Sun_Exposed_Lower_leg
chr1	149928987	149928988	rs142825819	ENSG00000163131	C/G	0.000282348	1.3658e-21	Adipose_Subcutaneous
chr1	149928987	149928988	rs142825819	ENSG00000163131	C/G	7.24841e-08	1.53443e-24	Artery_Tibial
chr1	149928987	149928988	rs142825819	ENSG00000163131	C/G	5.94342e-05	7.28277e-34	Cells_Cultured_fibroblasts
chr1	149928987	149928988	rs142825819	ENSG00000163131	C/G	7.43902e-05	4.30206e-28	Esophagus_Mucosa
chr1	149928987	149928988	rs142825819	ENSG00000163131	C/G	2.0007e-05	1.38324e-13	Skin_Not_Sun_Exposed_Suprapubic
chr1	149928987	149928988	rs142825819	ENSG00000163131	C/G	0.000146635	3.07649e-21	Skin_Sun_Exposed_Lower_leg
chr1	149929244	149929245	rs186784247	ENSG00000163131	G/A	0.000282348	1.3658e-21	Adipose_Subcutaneous
chr1	149929244	149929245	rs186784247	ENSG00000163131	G/A	7.24841e-08	1.53443e-24	Artery_Tibial
chr1	149929244	149929245	rs186784247	ENSG00000163131	G/A	5.94342e-05	7.28277e-34	Cells_Cultured_fibroblasts
chr1	149929244	149929245	rs186784247	ENSG00000163131	G/A	7.43902e-05	4.30206e-28	Esophagus_Mucosa
chr1	149929244	149929245	rs186784247	ENSG00000163131	G/A	2.0007e-05	1.38324e-13	Skin_Not_Sun_Exposed_Suprapubic
chr1	149929244	149929245	rs186784247	ENSG00000163131	G/A	0.000146635	3.07649e-21	Skin_Sun_Exposed_Lower_leg
chr1	149930366	149930367	rs112852625	ENSG00000163131	C/T	0.000282348	1.3658e-21	Adipose_Subcutaneous
chr1	149930366	149930367	rs112852625	ENSG00000163131	C/T	7.24841e-08	1.53443e-24	Artery_Tibial
chr1	149930366	149930367	rs112852625	ENSG00000163131	C/T	5.94342e-05	7.28277e-34	Cells_Cultured_fibroblasts
chr1	149930366	149930367	rs112852625	ENSG00000163131	C/T	7.43902e-05	4.30206e-28	Esophagus_Mucosa
chr1	149930366	149930367	rs112852625	ENSG00000163131	C/T	2.0007e-05	1.38324e-13	Skin_Not_Sun_Exposed_Suprapubic
chr1	149930366	149930367	rs112852625	ENSG00000163131	C/T	0.000146635	3.07649e-21	Skin_Sun_Exposed_Lower_leg
chr1	149943156	149943157	rs77015846	ENSG00000163131	G/A	0.000282348	1.3658e-21	Adipose_Subcutaneous
chr1	149943156	149943157	rs77015846	ENSG00000163131	G/A	7.24841e-08	1.53443e-24	Artery_Tibial
chr1	149943156	149943157	rs77015846	ENSG00000163131	G/A	5.94342e-05	7.28277e-34	Cells_Cultured_fibroblasts
chr1	149943156	149943157	rs77015846	ENSG00000163131	G/A	7.43902e-05	4.30206e-28	Esophagus_Mucosa
chr1	149943156	149943157	rs77015846	ENSG00000163131	G/A	2.0007e-05	1.38324e-13	Skin_Not_Sun_Exposed_Suprapubic
chr1	149943156	149943157	rs77015846	ENSG00000163131	G/A	0.000146635	3.07649e-21	Skin_Sun_Exposed_Lower_leg
chr1	149947808	149947809	rs150044209	ENSG00000163131	G/A	0.000282348	1.3658e-21	Adipose_Subcutaneous
chr1	149947808	149947809	rs150044209	ENSG00000163131	G/A	7.24841e-08	1.53443e-24	Artery_Tibial
chr1	149947808	149947809	rs150044209	ENSG00000163131	G/A	5.94342e-05	7.28277e-34	Cells_Cultured_fibroblasts
chr1	149947808	149947809	rs150044209	ENSG00000163131	G/A	7.43902e-05	4.30206e-28	Esophagus_Mucosa
chr1	149947808	149947809	rs150044209	ENSG00000163131	G/A	2.0007e-05	1.38324e-13	Skin_Not_Sun_Exposed_Suprapubic
chr1	149947808	149947809	rs150044209	ENSG00000163131	G/A	0.000146635	3.07649e-21	Skin_Sun_Exposed_Lower_leg
chr1	149956247	149956248	rs79941589	ENSG00000163131	G/T	0.000282348	1.3658e-21	Adipose_Subcutaneous
chr1	149956247	149956248	rs79941589	ENSG00000163131	G/T	7.24841e-08	1.53443e-24	Artery_Tibial
chr1	149956247	149956248	rs79941589	ENSG00000163131	G/T	5.94342e-05	7.28277e-34	Cells_Cultured_fibroblasts
chr1	149956247	149956248	rs79941589	ENSG00000163131	G/T	7.43902e-05	4.30206e-28	Esophagus_Mucosa
chr1	149956247	149956248	rs79941589	ENSG00000163131	G/T	2.0007e-05	1.38324e-13	Skin_Not_Sun_Exposed_Suprapubic
chr1	149956247	149956248	rs79941589	ENSG00000163131	G/T	0.000146635	3.07649e-21	Skin_Sun_Exposed_Lower_leg
chr1	149961600	149961601	rs79319620	ENSG00000163131	C/T	0.000282348	1.3658e-21	Adipose_Subcutaneous
chr1	149961600	149961601	rs79319620	ENSG00000163131	C/T	7.24841e-08	1.53443e-24	Artery_Tibial
chr1	149961600	149961601	rs79319620	ENSG00000163131	C/T	5.94342e-05	7.28277e-34	Cells_Cultured_fibroblasts
chr1	149961600	149961601	rs79319620	ENSG00000163131	C/T	7.43902e-05	4.30206e-28	Esophagus_Mucosa
chr1	149961600	149961601	rs79319620	ENSG00000163131	C/T	2.0007e-05	1.38324e-13	Skin_Not_Sun_Exposed_Suprapubic
chr1	149961600	149961601	rs79319620	ENSG00000163131	C/T	0.000146635	3.07649e-21	Skin_Sun_Exposed_Lower_leg
chr1	149966401	149966402	rs112689254	ENSG00000163131	G/C	0.000282348	1.3658e-21	Adipose_Subcutaneous
chr1	149966401	149966402	rs112689254	ENSG00000163131	G/C	7.24841e-08	1.53443e-24	Artery_Tibial
chr1	149966401	149966402	rs112689254	ENSG00000163131	G/C	5.94342e-05	7.28277e-34	Cells_Cultured_fibroblasts
chr1	149966401	149966402	rs112689254	ENSG00000163131	G/C	7.43902e-05	4.30206e-28	Esophagus_Mucosa
chr1	149966401	149966402	rs112689254	ENSG00000163131	G/C	2.0007e-05	1.38324e-13	Skin_Not_Sun_Exposed_Suprapubic
chr1	149966401	149966402	rs112689254	ENSG00000163131	G/C	0.000146635	3.07649e-21	Skin_Sun_Exposed_Lower_leg
chr1	149967290	149967291	rs113562634	ENSG00000163131	G/A	0.000282348	1.3658e-21	Adipose_Subcutaneous
chr1	149967290	149967291	rs113562634	ENSG00000163131	G/A	7.24841e-08	1.53443e-24	Artery_Tibial
chr1	149967290	149967291	rs113562634	ENSG00000163131	G/A	5.94342e-05	7.28277e-34	Cells_Cultured_fibroblasts
chr1	149967290	149967291	rs113562634	ENSG00000163131	G/A	7.43902e-05	4.30206e-28	Esophagus_Mucosa
chr1	149967290	149967291	rs113562634	ENSG00000163131	G/A	2.0007e-05	1.38324e-13	Skin_Not_Sun_Exposed_Suprapubic
chr1	149967290	149967291	rs113562634	ENSG00000163131	G/A	0.000146635	3.07649e-21	Skin_Sun_Exposed_Lower_leg
chr1	149971212	149971213	rs74774309	ENSG00000163131	C/T	0.000282348	1.3658e-21	Adipose_Subcutaneous
chr1	149971212	149971213	rs74774309	ENSG00000163131	C/T	7.24841e-08	1.53443e-24	Artery_Tibial
chr1	149971212	149971213	rs74774309	ENSG00000163131	C/T	5.94342e-05	7.28277e-34	Cells_Cultured_fibroblasts
chr1	149971212	149971213	rs74774309	ENSG00000163131	C/T	7.43902e-05	4.30206e-28	Esophagus_Mucosa
chr1	149971212	149971213	rs74774309	ENSG00000163131	C/T	2.0007e-05	1.38324e-13	Skin_Not_Sun_Exposed_Suprapubic
chr1	149971212	149971213	rs74774309	ENSG00000163131	C/T	0.000146635	3.07649e-21	Skin_Sun_Exposed_Lower_leg
chr1	149971966	149971967	rs75480592	ENSG00000163131	T/G	0.000282348	1.3658e-21	Adipose_Subcutaneous
chr1	149971966	149971967	rs75480592	ENSG00000163131	T/G	7.24841e-08	1.53443e-24	Artery_Tibial
chr1	149971966	149971967	rs75480592	ENSG00000163131	T/G	5.94342e-05	7.28277e-34	Cells_Cultured_fibroblasts
chr1	149971966	149971967	rs75480592	ENSG00000163131	T/G	7.43902e-05	4.30206e-28	Esophagus_Mucosa
chr1	149971966	149971967	rs75480592	ENSG00000163131	T/G	2.0007e-05	1.38324e-13	Skin_Not_Sun_Exposed_Suprapubic
chr1	149971966	149971967	rs75480592	ENSG00000163131	T/G	0.000146635	3.07649e-21	Skin_Sun_Exposed_Lower_leg
chr1	149975070	149975071	rs113321828	ENSG00000163131	G/A	0.000282348	1.3658e-21	Adipose_Subcutaneous
chr1	149975070	149975071	rs113321828	ENSG00000163131	G/A	7.24841e-08	1.53443e-24	Artery_Tibial
chr1	149975070	149975071	rs113321828	ENSG00000163131	G/A	5.94342e-05	7.28277e-34	Cells_Cultured_fibroblasts
chr1	149975070	149975071	rs113321828	ENSG00000163131	G/A	7.43902e-05	4.30206e-28	Esophagus_Mucosa
chr1	149975070	149975071	rs113321828	ENSG00000163131	G/A	2.0007e-05	1.38324e-13	Skin_Not_Sun_Exposed_Suprapubic
chr1	149975070	149975071	rs113321828	ENSG00000163131	G/A	0.000146635	3.07649e-21	Skin_Sun_Exposed_Lower_leg
chr1	149975089	149975090	rs143367816	ENSG00000163131	C/G	4.72625e-05	1.3658e-21	Adipose_Subcutaneous
chr1	149975089	149975090	rs143367816	ENSG00000163131	C/G	8.03211e-10	1.53443e-24	Artery_Tibial
chr1	149975089	149975090	rs143367816	ENSG00000163131	C/G	0.000142655	1.33253e-06	Colon_Sigmoid
chr1	149975089	149975090	rs143367816	ENSG00000163131	C/G	3.39233e-05	4.30206e-28	Esophagus_Mucosa
chr1	149975089	149975090	rs143367816	ENSG00000163131	C/G	1.15218e-05	1.38324e-13	Skin_Not_Sun_Exposed_Suprapubic
chr1	149975089	149975090	rs143367816	ENSG00000163131	C/G	0.000152915	3.07649e-21	Skin_Sun_Exposed_Lower_leg
chr1	149982477	149982478	rs115650695	ENSG00000163131	C/T	1.1703e-05	1.3658e-21	Adipose_Subcutaneous
chr1	149982477	149982478	rs115650695	ENSG00000163131	C/T	9.73614e-08	1.53443e-24	Artery_Tibial
chr1	149982477	149982478	rs115650695	ENSG00000163131	C/T	7.05848e-07	7.28277e-34	Cells_Cultured_fibroblasts
chr1	149982477	149982478	rs115650695	ENSG00000163131	C/T	1.49043e-05	4.30206e-28	Esophagus_Mucosa
chr1	149982477	149982478	rs115650695	ENSG00000163131	C/T	1.87386e-06	1.38324e-13	Skin_Not_Sun_Exposed_Suprapubic
chr1	149982477	149982478	rs115650695	ENSG00000163131	C/T	3.40436e-06	3.07649e-21	Skin_Sun_Exposed_Lower_leg
chr1	149982477	149982478	rs115650695	ENSG00000163131	C/T	0.000396244	4.26513e-62	Thyroid
chr1	149985076	149985077	rs72692834	ENSG00000163131	A/G	5.25749e-06	1.3658e-21	Adipose_Subcutaneous
chr1	149985076	149985077	rs72692834	ENSG00000163131	A/G	1.43861e-07	1.53443e-24	Artery_Tibial
chr1	149985076	149985077	rs72692834	ENSG00000163131	A/G	3.95409e-07	7.28277e-34	Cells_Cultured_fibroblasts
chr1	149985076	149985077	rs72692834	ENSG00000163131	A/G	1.49043e-05	4.30206e-28	Esophagus_Mucosa
chr1	149985076	149985077	rs72692834	ENSG00000163131	A/G	1.58029e-06	1.38324e-13	Skin_Not_Sun_Exposed_Suprapubic
chr1	149985076	149985077	rs72692834	ENSG00000163131	A/G	1.7556e-06	3.07649e-21	Skin_Sun_Exposed_Lower_leg
chr1	149985455	149985456	rs72692835	ENSG00000163131	A/G	5.25749e-06	1.3658e-21	Adipose_Subcutaneous
chr1	149985455	149985456	rs72692835	ENSG00000163131	A/G	1.43861e-07	1.53443e-24	Artery_Tibial
chr1	149985455	149985456	rs72692835	ENSG00000163131	A/G	3.95409e-07	7.28277e-34	Cells_Cultured_fibroblasts
chr1	149985455	149985456	rs72692835	ENSG00000163131	A/G	1.49043e-05	4.30206e-28	Esophagus_Mucosa
chr1	149985455	149985456	rs72692835	ENSG00000163131	A/G	1.58029e-06	1.38324e-13	Skin_Not_Sun_Exposed_Suprapubic
chr1	149985455	149985456	rs72692835	ENSG00000163131	A/G	1.7556e-06	3.07649e-21	Skin_Sun_Exposed_Lower_leg
chr1	149992276	149992277	rs192434510	ENSG00000163131	T/C	5.25749e-06	1.3658e-21	Adipose_Subcutaneous
chr1	149992276	149992277	rs192434510	ENSG00000163131	T/C	1.43861e-07	1.53443e-24	Artery_Tibial
chr1	149992276	149992277	rs192434510	ENSG00000163131	T/C	3.95409e-07	7.28277e-34	Cells_Cultured_fibroblasts
chr1	149992276	149992277	rs192434510	ENSG00000163131	T/C	1.49043e-05	4.30206e-28	Esophagus_Mucosa
chr1	149992276	149992277	rs192434510	ENSG00000163131	T/C	1.58029e-06	1.38324e-13	Skin_Not_Sun_Exposed_Suprapubic
chr1	149992276	149992277	rs192434510	ENSG00000163131	T/C	1.7556e-06	3.07649e-21	Skin_Sun_Exposed_Lower_leg
chr1	149992593	149992594	rs72692840	ENSG00000163131	T/C	5.25749e-06	1.3658e-21	Adipose_Subcutaneous
chr1	149992593	149992594	rs72692840	ENSG00000163131	T/C	1.43861e-07	1.53443e-24	Artery_Tibial
chr1	149992593	149992594	rs72692840	ENSG00000163131	T/C	3.95409e-07	7.28277e-34	Cells_Cultured_fibroblasts
chr1	149992593	149992594	rs72692840	ENSG00000163131	T/C	1.49043e-05	4.30206e-28	Esophagus_Mucosa
chr1	149992593	149992594	rs72692840	ENSG00000163131	T/C	1.58029e-06	1.38324e-13	Skin_Not_Sun_Exposed_Suprapubic
chr1	149992593	149992594	rs72692840	ENSG00000163131	T/C	1.7556e-06	3.07649e-21	Skin_Sun_Exposed_Lower_leg
chr1	149992889	149992890	rs72692842	ENSG00000163131	C/T	5.25749e-06	1.3658e-21	Adipose_Subcutaneous
chr1	149992889	149992890	rs72692842	ENSG00000163131	C/T	1.43861e-07	1.53443e-24	Artery_Tibial
chr1	149992889	149992890	rs72692842	ENSG00000163131	C/T	3.95409e-07	7.28277e-34	Cells_Cultured_fibroblasts
chr1	149992889	149992890	rs72692842	ENSG00000163131	C/T	1.49043e-05	4.30206e-28	Esophagus_Mucosa
chr1	149992889	149992890	rs72692842	ENSG00000163131	C/T	1.58029e-06	1.38324e-13	Skin_Not_Sun_Exposed_Suprapubic
chr1	149992889	149992890	rs72692842	ENSG00000163131	C/T	1.7556e-06	3.07649e-21	Skin_Sun_Exposed_Lower_leg
chr1	149993391	149993392	rs72692843	ENSG00000163131	C/A	5.25749e-06	1.3658e-21	Adipose_Subcutaneous
chr1	149993391	149993392	rs72692843	ENSG00000163131	C/A	1.43861e-07	1.53443e-24	Artery_Tibial
chr1	149993391	149993392	rs72692843	ENSG00000163131	C/A	3.95409e-07	7.28277e-34	Cells_Cultured_fibroblasts
chr1	149993391	149993392	rs72692843	ENSG00000163131	C/A	1.49043e-05	4.30206e-28	Esophagus_Mucosa
chr1	149993391	149993392	rs72692843	ENSG00000163131	C/A	1.58029e-06	1.38324e-13	Skin_Not_Sun_Exposed_Suprapubic
chr1	149993391	149993392	rs72692843	ENSG00000163131	C/A	1.7556e-06	3.07649e-21	Skin_Sun_Exposed_Lower_leg
chr1	149994120	149994121	rs111637156	ENSG00000163131	G/A	5.25749e-06	1.3658e-21	Adipose_Subcutaneous
chr1	149994120	149994121	rs111637156	ENSG00000163131	G/A	1.43861e-07	1.53443e-24	Artery_Tibial
chr1	149994120	149994121	rs111637156	ENSG00000163131	G/A	3.95409e-07	7.28277e-34	Cells_Cultured_fibroblasts
chr1	149994120	149994121	rs111637156	ENSG00000163131	G/A	1.49043e-05	4.30206e-28	Esophagus_Mucosa
chr1	149994120	149994121	rs111637156	ENSG00000163131	G/A	1.58029e-06	1.38324e-13	Skin_Not_Sun_Exposed_Suprapubic
chr1	149994120	149994121	rs111637156	ENSG00000163131	G/A	1.7556e-06	3.07649e-21	Skin_Sun_Exposed_Lower_leg
chr1	149995965	149995966	rs72692849	ENSG00000163131	C/T	5.25749e-06	1.3658e-21	Adipose_Subcutaneous
chr1	149995965	149995966	rs72692849	ENSG00000163131	C/T	1.43861e-07	1.53443e-24	Artery_Tibial
chr1	149995965	149995966	rs72692849	ENSG00000163131	C/T	3.95409e-07	7.28277e-34	Cells_Cultured_fibroblasts
chr1	149995965	149995966	rs72692849	ENSG00000163131	C/T	1.49043e-05	4.30206e-28	Esophagus_Mucosa
chr1	149995965	149995966	rs72692849	ENSG00000163131	C/T	1.58029e-06	1.38324e-13	Skin_Not_Sun_Exposed_Suprapubic
chr1	149995965	149995966	rs72692849	ENSG00000163131	C/T	1.7556e-06	3.07649e-21	Skin_Sun_Exposed_Lower_leg
chr1	149997587	149997588	rs72692851	ENSG00000163131	C/G	5.25749e-06	1.3658e-21	Adipose_Subcutaneous
chr1	149997587	149997588	rs72692851	ENSG00000163131	C/G	1.43861e-07	1.53443e-24	Artery_Tibial
chr1	149997587	149997588	rs72692851	ENSG00000163131	C/G	3.95409e-07	7.28277e-34	Cells_Cultured_fibroblasts
chr1	149997587	149997588	rs72692851	ENSG00000163131	C/G	1.49043e-05	4.30206e-28	Esophagus_Mucosa
chr1	149997587	149997588	rs72692851	ENSG00000163131	C/G	1.58029e-06	1.38324e-13	Skin_Not_Sun_Exposed_Suprapubic
chr1	149997587	149997588	rs72692851	ENSG00000163131	C/G	1.7556e-06	3.07649e-21	Skin_Sun_Exposed_Lower_leg
chr1	150001631	150001632	rs72692857	ENSG00000163131	T/C	1.0641e-06	1.3658e-21	Adipose_Subcutaneous
chr1	150001631	150001632	rs72692857	ENSG00000163131	T/C	7.59511e-06	1.53443e-24	Artery_Tibial
chr1	150001631	150001632	rs72692857	ENSG00000163131	T/C	1.0721e-05	7.28277e-34	Cells_Cultured_fibroblasts
chr1	150001631	150001632	rs72692857	ENSG00000163131	T/C	2.5959e-05	2.34332e-13	Lung
chr1	150001631	150001632	rs72692857	ENSG00000163131	T/C	5.80252e-05	1.44032e-18	Nerve_Tibial
chr1	150001631	150001632	rs72692857	ENSG00000163131	T/C	3.03918e-05	3.07649e-21	Skin_Sun_Exposed_Lower_leg
chr1	150004347	150004348	rs28366567	ENSG00000163131	C/T	1.0641e-06	1.3658e-21	Adipose_Subcutaneous
chr1	150004347	150004348	rs28366567	ENSG00000163131	C/T	7.59511e-06	1.53443e-24	Artery_Tibial
chr1	150004347	150004348	rs28366567	ENSG00000163131	C/T	1.0721e-05	7.28277e-34	Cells_Cultured_fibroblasts
chr1	150004347	150004348	rs28366567	ENSG00000163131	C/T	2.5959e-05	2.34332e-13	Lung
chr1	150004347	150004348	rs28366567	ENSG00000163131	C/T	5.80252e-05	1.44032e-18	Nerve_Tibial
chr1	150004347	150004348	rs28366567	ENSG00000163131	C/T	3.03918e-05	3.07649e-21	Skin_Sun_Exposed_Lower_leg
chr1	150010555	150010556	rs11589585	ENSG00000163131	G/A	1.0641e-06	1.3658e-21	Adipose_Subcutaneous
chr1	150010555	150010556	rs11589585	ENSG00000163131	G/A	7.59511e-06	1.53443e-24	Artery_Tibial
chr1	150010555	150010556	rs11589585	ENSG00000163131	G/A	1.0721e-05	7.28277e-34	Cells_Cultured_fibroblasts
chr1	150010555	150010556	rs11589585	ENSG00000163131	G/A	2.5959e-05	2.34332e-13	Lung
chr1	150010555	150010556	rs11589585	ENSG00000163131	G/A	5.80252e-05	1.44032e-18	Nerve_Tibial
chr1	150010555	150010556	rs11589585	ENSG00000163131	G/A	3.03918e-05	3.07649e-21	Skin_Sun_Exposed_Lower_leg
chr1	150018481	150018482	rs28560140	ENSG00000163131	G/T	1.0641e-06	1.3658e-21	Adipose_Subcutaneous
chr1	150018481	150018482	rs28560140	ENSG00000163131	G/T	7.59511e-06	1.53443e-24	Artery_Tibial
chr1	150018481	150018482	rs28560140	ENSG00000163131	G/T	1.0721e-05	7.28277e-34	Cells_Cultured_fibroblasts
chr1	150018481	150018482	rs28560140	ENSG00000163131	G/T	2.5959e-05	2.34332e-13	Lung
chr1	150018481	150018482	rs28560140	ENSG00000163131	G/T	5.80252e-05	1.44032e-18	Nerve_Tibial
chr1	150018481	150018482	rs28560140	ENSG00000163131	G/T	3.03918e-05	3.07649e-21	Skin_Sun_Exposed_Lower_leg
chr1	150024299	150024300	rs111312323	ENSG00000163131	C/T	1.0641e-06	1.3658e-21	Adipose_Subcutaneous
chr1	150024299	150024300	rs111312323	ENSG00000163131	C/T	7.59511e-06	1.53443e-24	Artery_Tibial
chr1	150024299	150024300	rs111312323	ENSG00000163131	C/T	1.0721e-05	7.28277e-34	Cells_Cultured_fibroblasts
chr1	150024299	150024300	rs111312323	ENSG00000163131	C/T	2.5959e-05	2.34332e-13	Lung
chr1	150024299	150024300	rs111312323	ENSG00000163131	C/T	5.80252e-05	1.44032e-18	Nerve_Tibial
chr1	150024299	150024300	rs111312323	ENSG00000163131	C/T	3.03918e-05	3.07649e-21	Skin_Sun_Exposed_Lower_leg
chr1	150025176	150025177	rs112720009	ENSG00000163131	T/C	1.0641e-06	1.3658e-21	Adipose_Subcutaneous
chr1	150025176	150025177	rs112720009	ENSG00000163131	T/C	7.59511e-06	1.53443e-24	Artery_Tibial
chr1	150025176	150025177	rs112720009	ENSG00000163131	T/C	1.0721e-05	7.28277e-34	Cells_Cultured_fibroblasts
chr1	150025176	150025177	rs112720009	ENSG00000163131	T/C	2.5959e-05	2.34332e-13	Lung
chr1	150025176	150025177	rs112720009	ENSG00000163131	T/C	5.80252e-05	1.44032e-18	Nerve_Tibial
chr1	150025176	150025177	rs112720009	ENSG00000163131	T/C	3.03918e-05	3.07649e-21	Skin_Sun_Exposed_Lower_leg
chr1	150031489	150031490	rs140505938	ENSG00000163131	C/T	1.0641e-06	1.3658e-21	Adipose_Subcutaneous
chr1	150031489	150031490	rs140505938	ENSG00000163131	C/T	7.59511e-06	1.53443e-24	Artery_Tibial
chr1	150031489	150031490	rs140505938	ENSG00000163131	C/T	1.0721e-05	7.28277e-34	Cells_Cultured_fibroblasts
chr1	150031489	150031490	rs140505938	ENSG00000163131	C/T	2.5959e-05	2.34332e-13	Lung
chr1	150031489	150031490	rs140505938	ENSG00000163131	C/T	5.80252e-05	1.44032e-18	Nerve_Tibial
chr1	150031489	150031490	rs140505938	ENSG00000163131	C/T	3.03918e-05	3.07649e-21	Skin_Sun_Exposed_Lower_leg
chr1	150032220	150032221	rs72692886	ENSG00000163131	T/C	1.0641e-06	1.3658e-21	Adipose_Subcutaneous
chr1	150032220	150032221	rs72692886	ENSG00000163131	T/C	7.59511e-06	1.53443e-24	Artery_Tibial
chr1	150032220	150032221	rs72692886	ENSG00000163131	T/C	1.0721e-05	7.28277e-34	Cells_Cultured_fibroblasts
chr1	150032220	150032221	rs72692886	ENSG00000163131	T/C	2.5959e-05	2.34332e-13	Lung
chr1	150032220	150032221	rs72692886	ENSG00000163131	T/C	5.80252e-05	1.44032e-18	Nerve_Tibial
chr1	150032220	150032221	rs72692886	ENSG00000163131	T/C	3.03918e-05	3.07649e-21	Skin_Sun_Exposed_Lower_leg
chr1	150039046	150039047	rs11584354	ENSG00000163131	G/A	1.0641e-06	1.3658e-21	Adipose_Subcutaneous
chr1	150039046	150039047	rs11584354	ENSG00000163131	G/A	7.59511e-06	1.53443e-24	Artery_Tibial
chr1	150039046	150039047	rs11584354	ENSG00000163131	G/A	1.0721e-05	7.28277e-34	Cells_Cultured_fibroblasts
chr1	150039046	150039047	rs11584354	ENSG00000163131	G/A	2.5959e-05	2.34332e-13	Lung
chr1	150039046	150039047	rs11584354	ENSG00000163131	G/A	5.80252e-05	1.44032e-18	Nerve_Tibial
chr1	150039046	150039047	rs11584354	ENSG00000163131	G/A	3.03918e-05	3.07649e-21	Skin_Sun_Exposed_Lower_leg
chr1	150046131	150046132	rs112287706	ENSG00000163131	C/G	1.0641e-06	1.3658e-21	Adipose_Subcutaneous
chr1	150046131	150046132	rs112287706	ENSG00000163131	C/G	7.59511e-06	1.53443e-24	Artery_Tibial
chr1	150046131	150046132	rs112287706	ENSG00000163131	C/G	1.0721e-05	7.28277e-34	Cells_Cultured_fibroblasts
chr1	150046131	150046132	rs112287706	ENSG00000163131	C/G	2.5959e-05	2.34332e-13	Lung
chr1	150046131	150046132	rs112287706	ENSG00000163131	C/G	5.80252e-05	1.44032e-18	Nerve_Tibial
chr1	150046131	150046132	rs112287706	ENSG00000163131	C/G	3.03918e-05	3.07649e-21	Skin_Sun_Exposed_Lower_leg
chr1	150047118	150047119	rs72692893	ENSG00000163131	A/G	5.95669e-06	1.3658e-21	Adipose_Subcutaneous
chr1	150047118	150047119	rs72692893	ENSG00000163131	A/G	2.7179e-05	1.53443e-24	Artery_Tibial
chr1	150047118	150047119	rs72692893	ENSG00000163131	A/G	6.44644e-06	7.28277e-34	Cells_Cultured_fibroblasts
chr1	150047118	150047119	rs72692893	ENSG00000163131	A/G	0.000168154	2.34332e-13	Lung
chr1	150047118	150047119	rs72692893	ENSG00000163131	A/G	0.000114166	1.44032e-18	Nerve_Tibial
chr1	150047118	150047119	rs72692893	ENSG00000163131	A/G	0.000208901	3.07649e-21	Skin_Sun_Exposed_Lower_leg
chr1	150049981	150049982	rs72692898	ENSG00000163131	C/T	1.0641e-06	1.3658e-21	Adipose_Subcutaneous
chr1	150049981	150049982	rs72692898	ENSG00000163131	C/T	7.59511e-06	1.53443e-24	Artery_Tibial
chr1	150049981	150049982	rs72692898	ENSG00000163131	C/T	1.0721e-05	7.28277e-34	Cells_Cultured_fibroblasts
chr1	150049981	150049982	rs72692898	ENSG00000163131	C/T	2.5959e-05	2.34332e-13	Lung
chr1	150049981	150049982	rs72692898	ENSG00000163131	C/T	5.80252e-05	1.44032e-18	Nerve_Tibial
chr1	150049981	150049982	rs72692898	ENSG00000163131	C/T	3.03918e-05	3.07649e-21	Skin_Sun_Exposed_Lower_leg
chr1	150050057	150050058	rs72692899	ENSG00000163131	G/A	1.0641e-06	1.3658e-21	Adipose_Subcutaneous
chr1	150050057	150050058	rs72692899	ENSG00000163131	G/A	7.59511e-06	1.53443e-24	Artery_Tibial
chr1	150050057	150050058	rs72692899	ENSG00000163131	G/A	1.0721e-05	7.28277e-34	Cells_Cultured_fibroblasts
chr1	150050057	150050058	rs72692899	ENSG00000163131	G/A	2.5959e-05	2.34332e-13	Lung
chr1	150050057	150050058	rs72692899	ENSG00000163131	G/A	5.80252e-05	1.44032e-18	Nerve_Tibial
chr1	150050057	150050058	rs72692899	ENSG00000163131	G/A	3.03918e-05	3.07649e-21	Skin_Sun_Exposed_Lower_leg
chr1	150050267	150050268	rs72692900	ENSG00000163131	A/G	1.0641e-06	1.3658e-21	Adipose_Subcutaneous
chr1	150050267	150050268	rs72692900	ENSG00000163131	A/G	7.59511e-06	1.53443e-24	Artery_Tibial
chr1	150050267	150050268	rs72692900	ENSG00000163131	A/G	1.0721e-05	7.28277e-34	Cells_Cultured_fibroblasts
chr1	150050267	150050268	rs72692900	ENSG00000163131	A/G	2.5959e-05	2.34332e-13	Lung
chr1	150050267	150050268	rs72692900	ENSG00000163131	A/G	5.80252e-05	1.44032e-18	Nerve_Tibial
chr1	150050267	150050268	rs72692900	ENSG00000163131	A/G	3.03918e-05	3.07649e-21	Skin_Sun_Exposed_Lower_leg
chr1	150050771	150050772	rs111465664	ENSG00000163131	G/C	1.0641e-06	1.3658e-21	Adipose_Subcutaneous
chr1	150050771	150050772	rs111465664	ENSG00000163131	G/C	7.59511e-06	1.53443e-24	Artery_Tibial
chr1	150050771	150050772	rs111465664	ENSG00000163131	G/C	1.0721e-05	7.28277e-34	Cells_Cultured_fibroblasts
chr1	150050771	150050772	rs111465664	ENSG00000163131	G/C	2.5959e-05	2.34332e-13	Lung
chr1	150050771	150050772	rs111465664	ENSG00000163131	G/C	5.80252e-05	1.44032e-18	Nerve_Tibial
chr1	150050771	150050772	rs111465664	ENSG00000163131	G/C	3.03918e-05	3.07649e-21	Skin_Sun_Exposed_Lower_leg
chr1	150058804	150058805	rs56212907	ENSG00000163131	G/A	1.0641e-06	1.3658e-21	Adipose_Subcutaneous
chr1	150058804	150058805	rs56212907	ENSG00000163131	G/A	7.59511e-06	1.53443e-24	Artery_Tibial
chr1	150058804	150058805	rs56212907	ENSG00000163131	G/A	1.0721e-05	7.28277e-34	Cells_Cultured_fibroblasts
chr1	150058804	150058805	rs56212907	ENSG00000163131	G/A	2.5959e-05	2.34332e-13	Lung
chr1	150058804	150058805	rs56212907	ENSG00000163131	G/A	5.80252e-05	1.44032e-18	Nerve_Tibial
chr1	150058804	150058805	rs56212907	ENSG00000163131	G/A	3.03918e-05	3.07649e-21	Skin_Sun_Exposed_Lower_leg
chr1	150066529	150066530	rs11577346	ENSG00000163131	A/T	1.0641e-06	1.3658e-21	Adipose_Subcutaneous
chr1	150066529	150066530	rs11577346	ENSG00000163131	A/T	7.59511e-06	1.53443e-24	Artery_Tibial
chr1	150066529	150066530	rs11577346	ENSG00000163131	A/T	1.0721e-05	7.28277e-34	Cells_Cultured_fibroblasts
chr1	150066529	150066530	rs11577346	ENSG00000163131	A/T	2.5959e-05	2.34332e-13	Lung
chr1	150066529	150066530	rs11577346	ENSG00000163131	A/T	5.80252e-05	1.44032e-18	Nerve_Tibial
chr1	150066529	150066530	rs11577346	ENSG00000163131	A/T	3.03918e-05	3.07649e-21	Skin_Sun_Exposed_Lower_leg
chr1	150072595	150072596	rs112238813	ENSG00000163131	C/T	1.0641e-06	1.3658e-21	Adipose_Subcutaneous
chr1	150072595	150072596	rs112238813	ENSG00000163131	C/T	7.59511e-06	1.53443e-24	Artery_Tibial
chr1	150072595	150072596	rs112238813	ENSG00000163131	C/T	1.0721e-05	7.28277e-34	Cells_Cultured_fibroblasts
chr1	150072595	150072596	rs112238813	ENSG00000163131	C/T	2.5959e-05	2.34332e-13	Lung
chr1	150072595	150072596	rs112238813	ENSG00000163131	C/T	5.80252e-05	1.44032e-18	Nerve_Tibial
chr1	150072595	150072596	rs112238813	ENSG00000163131	C/T	3.03918e-05	3.07649e-21	Skin_Sun_Exposed_Lower_leg
chr1	150073297	150073298	rs112521467	ENSG00000163131	G/A	1.0641e-06	1.3658e-21	Adipose_Subcutaneous
chr1	150073297	150073298	rs112521467	ENSG00000163131	G/A	7.59511e-06	1.53443e-24	Artery_Tibial
chr1	150073297	150073298	rs112521467	ENSG00000163131	G/A	1.0721e-05	7.28277e-34	Cells_Cultured_fibroblasts
chr1	150073297	150073298	rs112521467	ENSG00000163131	G/A	2.5959e-05	2.34332e-13	Lung
chr1	150073297	150073298	rs112521467	ENSG00000163131	G/A	5.80252e-05	1.44032e-18	Nerve_Tibial
chr1	150073297	150073298	rs112521467	ENSG00000163131	G/A	3.03918e-05	3.07649e-21	Skin_Sun_Exposed_Lower_leg
chr1	150074140	150074141	rs111397987	ENSG00000163131	C/T	1.0641e-06	1.3658e-21	Adipose_Subcutaneous
chr1	150074140	150074141	rs111397987	ENSG00000163131	C/T	7.59511e-06	1.53443e-24	Artery_Tibial
chr1	150074140	150074141	rs111397987	ENSG00000163131	C/T	1.0721e-05	7.28277e-34	Cells_Cultured_fibroblasts
chr1	150074140	150074141	rs111397987	ENSG00000163131	C/T	2.5959e-05	2.34332e-13	Lung
chr1	150074140	150074141	rs111397987	ENSG00000163131	C/T	5.80252e-05	1.44032e-18	Nerve_Tibial
chr1	150074140	150074141	rs111397987	ENSG00000163131	C/T	3.03918e-05	3.07649e-21	Skin_Sun_Exposed_Lower_leg
chr1	150074171	150074172	rs113316220	ENSG00000163131	C/T	1.0641e-06	1.3658e-21	Adipose_Subcutaneous
chr1	150074171	150074172	rs113316220	ENSG00000163131	C/T	7.59511e-06	1.53443e-24	Artery_Tibial
chr1	150074171	150074172	rs113316220	ENSG00000163131	C/T	1.0721e-05	7.28277e-34	Cells_Cultured_fibroblasts
chr1	150074171	150074172	rs113316220	ENSG00000163131	C/T	2.5959e-05	2.34332e-13	Lung
chr1	150074171	150074172	rs113316220	ENSG00000163131	C/T	5.80252e-05	1.44032e-18	Nerve_Tibial
chr1	150074171	150074172	rs113316220	ENSG00000163131	C/T	3.03918e-05	3.07649e-21	Skin_Sun_Exposed_Lower_leg
chr1	150074641	150074642	rs112245786	ENSG00000163131	A/G	1.0641e-06	1.3658e-21	Adipose_Subcutaneous
chr1	150074641	150074642	rs112245786	ENSG00000163131	A/G	7.59511e-06	1.53443e-24	Artery_Tibial
chr1	150074641	150074642	rs112245786	ENSG00000163131	A/G	1.0721e-05	7.28277e-34	Cells_Cultured_fibroblasts
chr1	150074641	150074642	rs112245786	ENSG00000163131	A/G	2.5959e-05	2.34332e-13	Lung
chr1	150074641	150074642	rs112245786	ENSG00000163131	A/G	5.80252e-05	1.44032e-18	Nerve_Tibial
chr1	150074641	150074642	rs112245786	ENSG00000163131	A/G	3.03918e-05	3.07649e-21	Skin_Sun_Exposed_Lower_leg
chr1	150074758	150074759	rs112814713	ENSG00000163131	G/A	1.0641e-06	1.3658e-21	Adipose_Subcutaneous
chr1	150074758	150074759	rs112814713	ENSG00000163131	G/A	7.59511e-06	1.53443e-24	Artery_Tibial
chr1	150074758	150074759	rs112814713	ENSG00000163131	G/A	1.0721e-05	7.28277e-34	Cells_Cultured_fibroblasts
chr1	150074758	150074759	rs112814713	ENSG00000163131	G/A	2.5959e-05	2.34332e-13	Lung
chr1	150074758	150074759	rs112814713	ENSG00000163131	G/A	5.80252e-05	1.44032e-18	Nerve_Tibial
chr1	150074758	150074759	rs112814713	ENSG00000163131	G/A	3.03918e-05	3.07649e-21	Skin_Sun_Exposed_Lower_leg
chr1	150074944	150074945	rs72694914	ENSG00000163131	A/G	1.0641e-06	1.3658e-21	Adipose_Subcutaneous
chr1	150074944	150074945	rs72694914	ENSG00000163131	A/G	7.59511e-06	1.53443e-24	Artery_Tibial
chr1	150074944	150074945	rs72694914	ENSG00000163131	A/G	1.0721e-05	7.28277e-34	Cells_Cultured_fibroblasts
chr1	150074944	150074945	rs72694914	ENSG00000163131	A/G	2.5959e-05	2.34332e-13	Lung
chr1	150074944	150074945	rs72694914	ENSG00000163131	A/G	5.80252e-05	1.44032e-18	Nerve_Tibial
chr1	150074944	150074945	rs72694914	ENSG00000163131	A/G	3.03918e-05	3.07649e-21	Skin_Sun_Exposed_Lower_leg
chr1	150074987	150074988	rs72694915	ENSG00000163131	G/A	1.0641e-06	1.3658e-21	Adipose_Subcutaneous
chr1	150074987	150074988	rs72694915	ENSG00000163131	G/A	7.59511e-06	1.53443e-24	Artery_Tibial
chr1	150074987	150074988	rs72694915	ENSG00000163131	G/A	1.0721e-05	7.28277e-34	Cells_Cultured_fibroblasts
chr1	150074987	150074988	rs72694915	ENSG00000163131	G/A	2.5959e-05	2.34332e-13	Lung
chr1	150074987	150074988	rs72694915	ENSG00000163131	G/A	5.80252e-05	1.44032e-18	Nerve_Tibial
chr1	150074987	150074988	rs72694915	ENSG00000163131	G/A	3.03918e-05	3.07649e-21	Skin_Sun_Exposed_Lower_leg
chr1	150077265	150077266	rs72694923	ENSG00000163131	A/G	1.0641e-06	1.3658e-21	Adipose_Subcutaneous
chr1	150077265	150077266	rs72694923	ENSG00000163131	A/G	7.59511e-06	1.53443e-24	Artery_Tibial
chr1	150077265	150077266	rs72694923	ENSG00000163131	A/G	1.0721e-05	7.28277e-34	Cells_Cultured_fibroblasts
chr1	150077265	150077266	rs72694923	ENSG00000163131	A/G	2.5959e-05	2.34332e-13	Lung
chr1	150077265	150077266	rs72694923	ENSG00000163131	A/G	5.80252e-05	1.44032e-18	Nerve_Tibial
chr1	150077265	150077266	rs72694923	ENSG00000163131	A/G	3.03918e-05	3.07649e-21	Skin_Sun_Exposed_Lower_leg
chr1	150080112	150080113	rs72694926	ENSG00000163131	C/A	1.0641e-06	1.3658e-21	Adipose_Subcutaneous
chr1	150080112	150080113	rs72694926	ENSG00000163131	C/A	7.59511e-06	1.53443e-24	Artery_Tibial
chr1	150080112	150080113	rs72694926	ENSG00000163131	C/A	1.0721e-05	7.28277e-34	Cells_Cultured_fibroblasts
chr1	150080112	150080113	rs72694926	ENSG00000163131	C/A	2.5959e-05	2.34332e-13	Lung
chr1	150080112	150080113	rs72694926	ENSG00000163131	C/A	5.80252e-05	1.44032e-18	Nerve_Tibial
chr1	150080112	150080113	rs72694926	ENSG00000163131	C/A	3.03918e-05	3.07649e-21	Skin_Sun_Exposed_Lower_leg
chr1	150081567	150081568	rs72694928	ENSG00000163131	A/G	1.0641e-06	1.3658e-21	Adipose_Subcutaneous
chr1	150081567	150081568	rs72694928	ENSG00000163131	A/G	7.59511e-06	1.53443e-24	Artery_Tibial
chr1	150081567	150081568	rs72694928	ENSG00000163131	A/G	1.0721e-05	7.28277e-34	Cells_Cultured_fibroblasts
chr1	150081567	150081568	rs72694928	ENSG00000163131	A/G	2.5959e-05	2.34332e-13	Lung
chr1	150081567	150081568	rs72694928	ENSG00000163131	A/G	5.80252e-05	1.44032e-18	Nerve_Tibial
chr1	150081567	150081568	rs72694928	ENSG00000163131	A/G	3.03918e-05	3.07649e-21	Skin_Sun_Exposed_Lower_leg
chr1	150085958	150085959	rs113897387	ENSG00000163131	G/A	1.0641e-06	1.3658e-21	Adipose_Subcutaneous
chr1	150085958	150085959	rs113897387	ENSG00000163131	G/A	7.59511e-06	1.53443e-24	Artery_Tibial
chr1	150085958	150085959	rs113897387	ENSG00000163131	G/A	1.0721e-05	7.28277e-34	Cells_Cultured_fibroblasts
chr1	150085958	150085959	rs113897387	ENSG00000163131	G/A	2.5959e-05	2.34332e-13	Lung
chr1	150085958	150085959	rs113897387	ENSG00000163131	G/A	5.80252e-05	1.44032e-18	Nerve_Tibial
chr1	150085958	150085959	rs113897387	ENSG00000163131	G/A	3.03918e-05	3.07649e-21	Skin_Sun_Exposed_Lower_leg
chr1	150089913	150089914	rs113082139	ENSG00000163131	C/T	1.0641e-06	1.3658e-21	Adipose_Subcutaneous
chr1	150089913	150089914	rs113082139	ENSG00000163131	C/T	7.59511e-06	1.53443e-24	Artery_Tibial
chr1	150089913	150089914	rs113082139	ENSG00000163131	C/T	1.0721e-05	7.28277e-34	Cells_Cultured_fibroblasts
chr1	150089913	150089914	rs113082139	ENSG00000163131	C/T	2.5959e-05	2.34332e-13	Lung
chr1	150089913	150089914	rs113082139	ENSG00000163131	C/T	5.80252e-05	1.44032e-18	Nerve_Tibial
chr1	150089913	150089914	rs113082139	ENSG00000163131	C/T	3.03918e-05	3.07649e-21	Skin_Sun_Exposed_Lower_leg
chr1	150094531	150094532	rs72694933	ENSG00000163131	C/T	1.0641e-06	1.3658e-21	Adipose_Subcutaneous
chr1	150094531	150094532	rs72694933	ENSG00000163131	C/T	7.59511e-06	1.53443e-24	Artery_Tibial
chr1	150094531	150094532	rs72694933	ENSG00000163131	C/T	1.0721e-05	7.28277e-34	Cells_Cultured_fibroblasts
chr1	150094531	150094532	rs72694933	ENSG00000163131	C/T	2.5959e-05	2.34332e-13	Lung
chr1	150094531	150094532	rs72694933	ENSG00000163131	C/T	5.80252e-05	1.44032e-18	Nerve_Tibial
chr1	150094531	150094532	rs72694933	ENSG00000163131	C/T	3.03918e-05	3.07649e-21	Skin_Sun_Exposed_Lower_leg
chr1	150097601	150097602	rs55840680	ENSG00000163131	A/G	1.0641e-06	1.3658e-21	Adipose_Subcutaneous
chr1	150097601	150097602	rs55840680	ENSG00000163131	A/G	7.59511e-06	1.53443e-24	Artery_Tibial
chr1	150097601	150097602	rs55840680	ENSG00000163131	A/G	1.0721e-05	7.28277e-34	Cells_Cultured_fibroblasts
chr1	150097601	150097602	rs55840680	ENSG00000163131	A/G	2.5959e-05	2.34332e-13	Lung
chr1	150097601	150097602	rs55840680	ENSG00000163131	A/G	5.80252e-05	1.44032e-18	Nerve_Tibial
chr1	150097601	150097602	rs55840680	ENSG00000163131	A/G	3.03918e-05	3.07649e-21	Skin_Sun_Exposed_Lower_leg
chr1	150098109	150098110	rs72694936	ENSG00000163131	A/G	1.0641e-06	1.3658e-21	Adipose_Subcutaneous
chr1	150098109	150098110	rs72694936	ENSG00000163131	A/G	7.59511e-06	1.53443e-24	Artery_Tibial
chr1	150098109	150098110	rs72694936	ENSG00000163131	A/G	1.0721e-05	7.28277e-34	Cells_Cultured_fibroblasts
chr1	150098109	150098110	rs72694936	ENSG00000163131	A/G	2.5959e-05	2.34332e-13	Lung
chr1	150098109	150098110	rs72694936	ENSG00000163131	A/G	5.80252e-05	1.44032e-18	Nerve_Tibial
chr1	150098109	150098110	rs72694936	ENSG00000163131	A/G	3.03918e-05	3.07649e-21	Skin_Sun_Exposed_Lower_leg
chr1	150101168	150101169	rs11584091	ENSG00000163131	C/T	1.0641e-06	1.3658e-21	Adipose_Subcutaneous
chr1	150101168	150101169	rs11584091	ENSG00000163131	C/T	7.59511e-06	1.53443e-24	Artery_Tibial
chr1	150101168	150101169	rs11584091	ENSG00000163131	C/T	1.0721e-05	7.28277e-34	Cells_Cultured_fibroblasts
chr1	150101168	150101169	rs11584091	ENSG00000163131	C/T	2.5959e-05	2.34332e-13	Lung
chr1	150101168	150101169	rs11584091	ENSG00000163131	C/T	5.80252e-05	1.44032e-18	Nerve_Tibial
chr1	150101168	150101169	rs11584091	ENSG00000163131	C/T	3.03918e-05	3.07649e-21	Skin_Sun_Exposed_Lower_leg
chr1	150106553	150106554	rs11587963	ENSG00000163131	T/G	1.0641e-06	1.3658e-21	Adipose_Subcutaneous
chr1	150106553	150106554	rs11587963	ENSG00000163131	T/G	7.59511e-06	1.53443e-24	Artery_Tibial
chr1	150106553	150106554	rs11587963	ENSG00000163131	T/G	1.0721e-05	7.28277e-34	Cells_Cultured_fibroblasts
chr1	150106553	150106554	rs11587963	ENSG00000163131	T/G	2.5959e-05	2.34332e-13	Lung
chr1	150106553	150106554	rs11587963	ENSG00000163131	T/G	5.80252e-05	1.44032e-18	Nerve_Tibial
chr1	150106553	150106554	rs11587963	ENSG00000163131	T/G	3.03918e-05	3.07649e-21	Skin_Sun_Exposed_Lower_leg
chr1	150106833	150106834	rs56369603	ENSG00000163131	T/G	1.0641e-06	1.3658e-21	Adipose_Subcutaneous
chr1	150106833	150106834	rs56369603	ENSG00000163131	T/G	7.59511e-06	1.53443e-24	Artery_Tibial
chr1	150106833	150106834	rs56369603	ENSG00000163131	T/G	1.0721e-05	7.28277e-34	Cells_Cultured_fibroblasts
chr1	150106833	150106834	rs56369603	ENSG00000163131	T/G	2.5959e-05	2.34332e-13	Lung
chr1	150106833	150106834	rs56369603	ENSG00000163131	T/G	5.80252e-05	1.44032e-18	Nerve_Tibial
chr1	150106833	150106834	rs56369603	ENSG00000163131	T/G	3.03918e-05	3.07649e-21	Skin_Sun_Exposed_Lower_leg
chr1	150109094	150109095	rs113961006	ENSG00000163131	C/A	1.0641e-06	1.3658e-21	Adipose_Subcutaneous
chr1	150109094	150109095	rs113961006	ENSG00000163131	C/A	7.59511e-06	1.53443e-24	Artery_Tibial
chr1	150109094	150109095	rs113961006	ENSG00000163131	C/A	1.0721e-05	7.28277e-34	Cells_Cultured_fibroblasts
chr1	150109094	150109095	rs113961006	ENSG00000163131	C/A	2.5959e-05	2.34332e-13	Lung
chr1	150109094	150109095	rs113961006	ENSG00000163131	C/A	5.80252e-05	1.44032e-18	Nerve_Tibial
chr1	150109094	150109095	rs113961006	ENSG00000163131	C/A	3.03918e-05	3.07649e-21	Skin_Sun_Exposed_Lower_leg
chr1	150110479	150110480	rs72694942	ENSG00000163131	G/A	1.0641e-06	1.3658e-21	Adipose_Subcutaneous
chr1	150110479	150110480	rs72694942	ENSG00000163131	G/A	7.59511e-06	1.53443e-24	Artery_Tibial
chr1	150110479	150110480	rs72694942	ENSG00000163131	G/A	1.0721e-05	7.28277e-34	Cells_Cultured_fibroblasts
chr1	150110479	150110480	rs72694942	ENSG00000163131	G/A	2.5959e-05	2.34332e-13	Lung
chr1	150110479	150110480	rs72694942	ENSG00000163131	G/A	5.80252e-05	1.44032e-18	Nerve_Tibial
chr1	150110479	150110480	rs72694942	ENSG00000163131	G/A	3.03918e-05	3.07649e-21	Skin_Sun_Exposed_Lower_leg
chr1	150112475	150112476	rs72694944	ENSG00000163131	C/T	1.0641e-06	1.3658e-21	Adipose_Subcutaneous
chr1	150112475	150112476	rs72694944	ENSG00000163131	C/T	7.59511e-06	1.53443e-24	Artery_Tibial
chr1	150112475	150112476	rs72694944	ENSG00000163131	C/T	1.0721e-05	7.28277e-34	Cells_Cultured_fibroblasts
chr1	150112475	150112476	rs72694944	ENSG00000163131	C/T	2.5959e-05	2.34332e-13	Lung
chr1	150112475	150112476	rs72694944	ENSG00000163131	C/T	5.80252e-05	1.44032e-18	Nerve_Tibial
chr1	150112475	150112476	rs72694944	ENSG00000163131	C/T	3.03918e-05	3.07649e-21	Skin_Sun_Exposed_Lower_leg
chr1	150113489	150113490	rs72694945	ENSG00000163131	T/A	1.0641e-06	1.3658e-21	Adipose_Subcutaneous
chr1	150113489	150113490	rs72694945	ENSG00000163131	T/A	7.59511e-06	1.53443e-24	Artery_Tibial
chr1	150113489	150113490	rs72694945	ENSG00000163131	T/A	1.0721e-05	7.28277e-34	Cells_Cultured_fibroblasts
chr1	150113489	150113490	rs72694945	ENSG00000163131	T/A	2.5959e-05	2.34332e-13	Lung
chr1	150113489	150113490	rs72694945	ENSG00000163131	T/A	5.80252e-05	1.44032e-18	Nerve_Tibial
chr1	150113489	150113490	rs72694945	ENSG00000163131	T/A	3.03918e-05	3.07649e-21	Skin_Sun_Exposed_Lower_leg
chr1	150115485	150115486	rs72694946	ENSG00000163131	T/G	6.60602e-07	1.3658e-21	Adipose_Subcutaneous
chr1	150115485	150115486	rs72694946	ENSG00000163131	T/G	7.59511e-06	1.53443e-24	Artery_Tibial
chr1	150115485	150115486	rs72694946	ENSG00000163131	T/G	1.87385e-05	7.28277e-34	Cells_Cultured_fibroblasts
chr1	150115485	150115486	rs72694946	ENSG00000163131	T/G	1.88122e-05	2.34332e-13	Lung
chr1	150115485	150115486	rs72694946	ENSG00000163131	T/G	6.00336e-05	1.44032e-18	Nerve_Tibial
chr1	150115485	150115486	rs72694946	ENSG00000163131	T/G	7.64754e-05	3.07649e-21	Skin_Sun_Exposed_Lower_leg
chr1	150119176	150119177	rs72694951	ENSG00000163131	C/T	1.0641e-06	1.3658e-21	Adipose_Subcutaneous
chr1	150119176	150119177	rs72694951	ENSG00000163131	C/T	7.59511e-06	1.53443e-24	Artery_Tibial
chr1	150119176	150119177	rs72694951	ENSG00000163131	C/T	1.0721e-05	7.28277e-34	Cells_Cultured_fibroblasts
chr1	150119176	150119177	rs72694951	ENSG00000163131	C/T	2.5959e-05	2.34332e-13	Lung
chr1	150119176	150119177	rs72694951	ENSG00000163131	C/T	5.80252e-05	1.44032e-18	Nerve_Tibial
chr1	150119176	150119177	rs72694951	ENSG00000163131	C/T	3.03918e-05	3.07649e-21	Skin_Sun_Exposed_Lower_leg
chr1	150119728	150119729	rs72694953	ENSG00000163131	T/C	1.0641e-06	1.3658e-21	Adipose_Subcutaneous
chr1	150119728	150119729	rs72694953	ENSG00000163131	T/C	7.59511e-06	1.53443e-24	Artery_Tibial
chr1	150119728	150119729	rs72694953	ENSG00000163131	T/C	1.0721e-05	7.28277e-34	Cells_Cultured_fibroblasts
chr1	150119728	150119729	rs72694953	ENSG00000163131	T/C	2.5959e-05	2.34332e-13	Lung
chr1	150119728	150119729	rs72694953	ENSG00000163131	T/C	5.80252e-05	1.44032e-18	Nerve_Tibial
chr1	150119728	150119729	rs72694953	ENSG00000163131	T/C	3.03918e-05	3.07649e-21	Skin_Sun_Exposed_Lower_leg
chr1	150132323	150132324	rs1382573	ENSG00000163131	G/A	1.0641e-06	1.3658e-21	Adipose_Subcutaneous
chr1	150132323	150132324	rs1382573	ENSG00000163131	G/A	7.59511e-06	1.53443e-24	Artery_Tibial
chr1	150132323	150132324	rs1382573	ENSG00000163131	G/A	1.0721e-05	7.28277e-34	Cells_Cultured_fibroblasts
chr1	150132323	150132324	rs1382573	ENSG00000163131	G/A	2.5959e-05	2.34332e-13	Lung
chr1	150132323	150132324	rs1382573	ENSG00000163131	G/A	5.80252e-05	1.44032e-18	Nerve_Tibial
chr1	150132323	150132324	rs1382573	ENSG00000163131	G/A	3.03918e-05	3.07649e-21	Skin_Sun_Exposed_Lower_leg
chr1	150132429	150132430	rs1824850	ENSG00000163131	A/G	1.0641e-06	1.3658e-21	Adipose_Subcutaneous
chr1	150132429	150132430	rs1824850	ENSG00000163131	A/G	7.59511e-06	1.53443e-24	Artery_Tibial
chr1	150132429	150132430	rs1824850	ENSG00000163131	A/G	1.0721e-05	7.28277e-34	Cells_Cultured_fibroblasts
chr1	150132429	150132430	rs1824850	ENSG00000163131	A/G	2.5959e-05	2.34332e-13	Lung
chr1	150132429	150132430	rs1824850	ENSG00000163131	A/G	5.80252e-05	1.44032e-18	Nerve_Tibial
chr1	150132429	150132430	rs1824850	ENSG00000163131	A/G	3.03918e-05	3.07649e-21	Skin_Sun_Exposed_Lower_leg
chr1	150132626	150132627	rs1824849	ENSG00000163131	T/C	1.0641e-06	1.3658e-21	Adipose_Subcutaneous
chr1	150132626	150132627	rs1824849	ENSG00000163131	T/C	7.59511e-06	1.53443e-24	Artery_Tibial
chr1	150132626	150132627	rs1824849	ENSG00000163131	T/C	1.0721e-05	7.28277e-34	Cells_Cultured_fibroblasts
chr1	150132626	150132627	rs1824849	ENSG00000163131	T/C	2.5959e-05	2.34332e-13	Lung
chr1	150132626	150132627	rs1824849	ENSG00000163131	T/C	5.80252e-05	1.44032e-18	Nerve_Tibial
chr1	150132626	150132627	rs1824849	ENSG00000163131	T/C	3.03918e-05	3.07649e-21	Skin_Sun_Exposed_Lower_leg
chr1	150133562	150133563	rs11591200	ENSG00000163131	T/A	1.0641e-06	1.3658e-21	Adipose_Subcutaneous
chr1	150133562	150133563	rs11591200	ENSG00000163131	T/A	7.59511e-06	1.53443e-24	Artery_Tibial
chr1	150133562	150133563	rs11591200	ENSG00000163131	T/A	1.0721e-05	7.28277e-34	Cells_Cultured_fibroblasts
chr1	150133562	150133563	rs11591200	ENSG00000163131	T/A	2.5959e-05	2.34332e-13	Lung
chr1	150133562	150133563	rs11591200	ENSG00000163131	T/A	5.80252e-05	1.44032e-18	Nerve_Tibial
chr1	150133562	150133563	rs11591200	ENSG00000163131	T/A	3.03918e-05	3.07649e-21	Skin_Sun_Exposed_Lower_leg
chr1	150134220	150134221	rs72694956	ENSG00000163131	G/C	1.0641e-06	1.3658e-21	Adipose_Subcutaneous
chr1	150134220	150134221	rs72694956	ENSG00000163131	G/C	7.59511e-06	1.53443e-24	Artery_Tibial
chr1	150134220	150134221	rs72694956	ENSG00000163131	G/C	1.0721e-05	7.28277e-34	Cells_Cultured_fibroblasts
chr1	150134220	150134221	rs72694956	ENSG00000163131	G/C	2.5959e-05	2.34332e-13	Lung
chr1	150134220	150134221	rs72694956	ENSG00000163131	G/C	5.80252e-05	1.44032e-18	Nerve_Tibial
chr1	150134220	150134221	rs72694956	ENSG00000163131	G/C	3.03918e-05	3.07649e-21	Skin_Sun_Exposed_Lower_leg
chr1	150135290	150135291	rs72694957	ENSG00000163131	C/T	1.12463e-06	1.3658e-21	Adipose_Subcutaneous
chr1	150135290	150135291	rs72694957	ENSG00000163131	C/T	2.62427e-06	1.53443e-24	Artery_Tibial
chr1	150135290	150135291	rs72694957	ENSG00000163131	C/T	1.71302e-06	7.28277e-34	Cells_Cultured_fibroblasts
chr1	150135290	150135291	rs72694957	ENSG00000163131	C/T	2.21201e-05	2.34332e-13	Lung
chr1	150135290	150135291	rs72694957	ENSG00000163131	C/T	0.00026786	1.89071e-23	Muscle_Skeletal
chr1	150135290	150135291	rs72694957	ENSG00000163131	C/T	2.78499e-05	1.44032e-18	Nerve_Tibial
chr1	150135290	150135291	rs72694957	ENSG00000163131	C/T	8.99181e-06	3.07649e-21	Skin_Sun_Exposed_Lower_leg
chr1	150138150	150138151	rs72694959	ENSG00000163131	A/G	1.51502e-06	1.3658e-21	Adipose_Subcutaneous
chr1	150138150	150138151	rs72694959	ENSG00000163131	A/G	3.70887e-07	1.53443e-24	Artery_Tibial
chr1	150138150	150138151	rs72694959	ENSG00000163131	A/G	3.04536e-07	7.28277e-34	Cells_Cultured_fibroblasts
chr1	150138150	150138151	rs72694959	ENSG00000163131	A/G	4.73884e-05	2.34332e-13	Lung
chr1	150138150	150138151	rs72694959	ENSG00000163131	A/G	0.000321033	1.89071e-23	Muscle_Skeletal
chr1	150138150	150138151	rs72694959	ENSG00000163131	A/G	8.55162e-06	1.44032e-18	Nerve_Tibial
chr1	150138150	150138151	rs72694959	ENSG00000163131	A/G	2.233e-05	3.07649e-21	Skin_Sun_Exposed_Lower_leg
chr1	150138150	150138151	rs72694959	ENSG00000163131	A/G	0.000126026	1.18395e-14	Stomach
chr1	150138708	150138709	rs55802315	ENSG00000163131	C/T	9.56041e-07	1.3658e-21	Adipose_Subcutaneous
chr1	150138708	150138709	rs55802315	ENSG00000163131	C/T	3.08525e-07	1.53443e-24	Artery_Tibial
chr1	150138708	150138709	rs55802315	ENSG00000163131	C/T	3.87748e-07	7.28277e-34	Cells_Cultured_fibroblasts
chr1	150138708	150138709	rs55802315	ENSG00000163131	C/T	4.20356e-05	2.34332e-13	Lung
chr1	150138708	150138709	rs55802315	ENSG00000163131	C/T	0.000304385	1.89071e-23	Muscle_Skeletal
chr1	150138708	150138709	rs55802315	ENSG00000163131	C/T	1.4098e-05	1.44032e-18	Nerve_Tibial
chr1	150138708	150138709	rs55802315	ENSG00000163131	C/T	2.16993e-05	3.07649e-21	Skin_Sun_Exposed_Lower_leg
chr1	150140832	150140833	rs11589801	ENSG00000163131	G/A	9.56041e-07	1.3658e-21	Adipose_Subcutaneous
chr1	150140832	150140833	rs11589801	ENSG00000163131	G/A	3.08525e-07	1.53443e-24	Artery_Tibial
chr1	150140832	150140833	rs11589801	ENSG00000163131	G/A	3.87748e-07	7.28277e-34	Cells_Cultured_fibroblasts
chr1	150140832	150140833	rs11589801	ENSG00000163131	G/A	4.20356e-05	2.34332e-13	Lung
chr1	150140832	150140833	rs11589801	ENSG00000163131	G/A	0.000304385	1.89071e-23	Muscle_Skeletal
chr1	150140832	150140833	rs11589801	ENSG00000163131	G/A	1.4098e-05	1.44032e-18	Nerve_Tibial
chr1	150140832	150140833	rs11589801	ENSG00000163131	G/A	2.16993e-05	3.07649e-21	Skin_Sun_Exposed_Lower_leg
chr1	150143301	150143302	rs78676616	ENSG00000163131	A/G	3.50731e-07	1.3658e-21	Adipose_Subcutaneous
chr1	150143301	150143302	rs78676616	ENSG00000163131	A/G	7.76591e-07	1.53443e-24	Artery_Tibial
chr1	150143301	150143302	rs78676616	ENSG00000163131	A/G	5.29421e-07	7.28277e-34	Cells_Cultured_fibroblasts
chr1	150143301	150143302	rs78676616	ENSG00000163131	A/G	3.54245e-05	2.34332e-13	Lung
chr1	150143301	150143302	rs78676616	ENSG00000163131	A/G	0.000132397	1.89071e-23	Muscle_Skeletal
chr1	150143301	150143302	rs78676616	ENSG00000163131	A/G	8.78503e-06	1.44032e-18	Nerve_Tibial
chr1	150143301	150143302	rs78676616	ENSG00000163131	A/G	3.35495e-05	3.07649e-21	Skin_Sun_Exposed_Lower_leg
chr1	150147474	150147475	rs72694961	ENSG00000163131	C/T	3.50731e-07	1.3658e-21	Adipose_Subcutaneous
chr1	150147474	150147475	rs72694961	ENSG00000163131	C/T	7.76591e-07	1.53443e-24	Artery_Tibial
chr1	150147474	150147475	rs72694961	ENSG00000163131	C/T	5.29421e-07	7.28277e-34	Cells_Cultured_fibroblasts
chr1	150147474	150147475	rs72694961	ENSG00000163131	C/T	3.54245e-05	2.34332e-13	Lung
chr1	150147474	150147475	rs72694961	ENSG00000163131	C/T	0.000132397	1.89071e-23	Muscle_Skeletal
chr1	150147474	150147475	rs72694961	ENSG00000163131	C/T	8.78503e-06	1.44032e-18	Nerve_Tibial
chr1	150147474	150147475	rs72694961	ENSG00000163131	C/T	3.35495e-05	3.07649e-21	Skin_Sun_Exposed_Lower_leg
chr1	150149298	150149299	rs72694964	ENSG00000163131	C/T	3.50731e-07	1.3658e-21	Adipose_Subcutaneous
chr1	150149298	150149299	rs72694964	ENSG00000163131	C/T	7.76591e-07	1.53443e-24	Artery_Tibial
chr1	150149298	150149299	rs72694964	ENSG00000163131	C/T	5.29421e-07	7.28277e-34	Cells_Cultured_fibroblasts
chr1	150149298	150149299	rs72694964	ENSG00000163131	C/T	3.54245e-05	2.34332e-13	Lung
chr1	150149298	150149299	rs72694964	ENSG00000163131	C/T	0.000132397	1.89071e-23	Muscle_Skeletal
chr1	150149298	150149299	rs72694964	ENSG00000163131	C/T	8.78503e-06	1.44032e-18	Nerve_Tibial
chr1	150149298	150149299	rs72694964	ENSG00000163131	C/T	3.35495e-05	3.07649e-21	Skin_Sun_Exposed_Lower_leg
chr1	150158722	150158723	rs72694965	ENSG00000163131	T/A	3.67829e-07	1.3658e-21	Adipose_Subcutaneous
chr1	150158722	150158723	rs72694965	ENSG00000163131	T/A	8.51225e-07	1.53443e-24	Artery_Tibial
chr1	150158722	150158723	rs72694965	ENSG00000163131	T/A	9.04273e-07	7.28277e-34	Cells_Cultured_fibroblasts
chr1	150158722	150158723	rs72694965	ENSG00000163131	T/A	3.54245e-05	2.34332e-13	Lung
chr1	150158722	150158723	rs72694965	ENSG00000163131	T/A	0.000151283	1.89071e-23	Muscle_Skeletal
chr1	150158722	150158723	rs72694965	ENSG00000163131	T/A	8.78503e-06	1.44032e-18	Nerve_Tibial
chr1	150158722	150158723	rs72694965	ENSG00000163131	T/A	3.35495e-05	3.07649e-21	Skin_Sun_Exposed_Lower_leg
chr1	150170852	150170853	rs72694969	ENSG00000163131	T/C	1.05153e-06	1.3658e-21	Adipose_Subcutaneous
chr1	150170852	150170853	rs72694969	ENSG00000163131	T/C	8.61454e-08	1.53443e-24	Artery_Tibial
chr1	150170852	150170853	rs72694969	ENSG00000163131	T/C	1.0942e-06	7.28277e-34	Cells_Cultured_fibroblasts
chr1	150170852	150170853	rs72694969	ENSG00000163131	T/C	7.43889e-06	1.33253e-06	Colon_Sigmoid
chr1	150170852	150170853	rs72694969	ENSG00000118292	T/C	1.33409e-05	3.85142e-09	Esophagus_Gastroesophageal_Junction
chr1	150170852	150170853	rs72694969	ENSG00000163131	T/C	2.08134e-05	3.66946e-18	Esophagus_Muscularis
chr1	150170852	150170853	rs72694969	ENSG00000163131	T/C	1.70948e-06	2.34332e-13	Lung
chr1	150170852	150170853	rs72694969	ENSG00000163131	T/C	5.39793e-05	1.44032e-18	Nerve_Tibial
chr1	150170852	150170853	rs72694969	ENSG00000163131	T/C	6.51182e-05	1.38324e-13	Skin_Not_Sun_Exposed_Suprapubic
chr1	150170852	150170853	rs72694969	ENSG00000163131	T/C	1.50847e-05	3.07649e-21	Skin_Sun_Exposed_Lower_leg
chr1	150170852	150170853	rs72694969	ENSG00000163131	T/C	0.000185507	4.40155e-09	Whole_Blood
chr1	150173800	150173801	rs72694971	ENSG00000163131	T/G	1.05153e-06	1.3658e-21	Adipose_Subcutaneous
chr1	150173800	150173801	rs72694971	ENSG00000163131	T/G	8.61454e-08	1.53443e-24	Artery_Tibial
chr1	150173800	150173801	rs72694971	ENSG00000163131	T/G	1.0942e-06	7.28277e-34	Cells_Cultured_fibroblasts
chr1	150173800	150173801	rs72694971	ENSG00000163131	T/G	7.43889e-06	1.33253e-06	Colon_Sigmoid
chr1	150173800	150173801	rs72694971	ENSG00000118292	T/G	1.33409e-05	3.85142e-09	Esophagus_Gastroesophageal_Junction
chr1	150173800	150173801	rs72694971	ENSG00000163131	T/G	2.08134e-05	3.66946e-18	Esophagus_Muscularis
chr1	150173800	150173801	rs72694971	ENSG00000163131	T/G	1.70948e-06	2.34332e-13	Lung
chr1	150173800	150173801	rs72694971	ENSG00000163131	T/G	5.39793e-05	1.44032e-18	Nerve_Tibial
chr1	150173800	150173801	rs72694971	ENSG00000163131	T/G	6.51182e-05	1.38324e-13	Skin_Not_Sun_Exposed_Suprapubic
chr1	150173800	150173801	rs72694971	ENSG00000163131	T/G	1.50847e-05	3.07649e-21	Skin_Sun_Exposed_Lower_leg
chr1	150173800	150173801	rs72694971	ENSG00000163131	T/G	0.000185507	4.40155e-09	Whole_Blood
chr1	150175612	150175613	rs111666531	ENSG00000163131	G/A	1.05153e-06	1.3658e-21	Adipose_Subcutaneous
chr1	150175612	150175613	rs111666531	ENSG00000163131	G/A	8.61454e-08	1.53443e-24	Artery_Tibial
chr1	150175612	150175613	rs111666531	ENSG00000163131	G/A	1.0942e-06	7.28277e-34	Cells_Cultured_fibroblasts
chr1	150175612	150175613	rs111666531	ENSG00000163131	G/A	7.43889e-06	1.33253e-06	Colon_Sigmoid
chr1	150175612	150175613	rs111666531	ENSG00000118292	G/A	1.33409e-05	3.85142e-09	Esophagus_Gastroesophageal_Junction
chr1	150175612	150175613	rs111666531	ENSG00000163131	G/A	2.08134e-05	3.66946e-18	Esophagus_Muscularis
chr1	150175612	150175613	rs111666531	ENSG00000163131	G/A	1.70948e-06	2.34332e-13	Lung
chr1	150175612	150175613	rs111666531	ENSG00000163131	G/A	5.39793e-05	1.44032e-18	Nerve_Tibial
chr1	150175612	150175613	rs111666531	ENSG00000163131	G/A	6.51182e-05	1.38324e-13	Skin_Not_Sun_Exposed_Suprapubic
chr1	150175612	150175613	rs111666531	ENSG00000163131	G/A	1.50847e-05	3.07649e-21	Skin_Sun_Exposed_Lower_leg
chr1	150175612	150175613	rs111666531	ENSG00000163131	G/A	0.000185507	4.40155e-09	Whole_Blood
chr1	150179126	150179127	rs11588837	ENSG00000163131	A/G	1.05153e-06	1.3658e-21	Adipose_Subcutaneous
chr1	150179126	150179127	rs11588837	ENSG00000163131	A/G	8.61454e-08	1.53443e-24	Artery_Tibial
chr1	150179126	150179127	rs11588837	ENSG00000163131	A/G	1.0942e-06	7.28277e-34	Cells_Cultured_fibroblasts
chr1	150179126	150179127	rs11588837	ENSG00000163131	A/G	7.43889e-06	1.33253e-06	Colon_Sigmoid
chr1	150179126	150179127	rs11588837	ENSG00000118292	A/G	1.33409e-05	3.85142e-09	Esophagus_Gastroesophageal_Junction
chr1	150179126	150179127	rs11588837	ENSG00000163131	A/G	2.08134e-05	3.66946e-18	Esophagus_Muscularis
chr1	150179126	150179127	rs11588837	ENSG00000163131	A/G	1.70948e-06	2.34332e-13	Lung
chr1	150179126	150179127	rs11588837	ENSG00000163131	A/G	5.39793e-05	1.44032e-18	Nerve_Tibial
chr1	150179126	150179127	rs11588837	ENSG00000163131	A/G	6.51182e-05	1.38324e-13	Skin_Not_Sun_Exposed_Suprapubic
chr1	150179126	150179127	rs11588837	ENSG00000163131	A/G	1.50847e-05	3.07649e-21	Skin_Sun_Exposed_Lower_leg
chr1	150179126	150179127	rs11588837	ENSG00000163131	A/G	0.000185507	4.40155e-09	Whole_Blood
chr1	150181910	150181911	rs72694972	ENSG00000163131	T/G	1.05153e-06	1.3658e-21	Adipose_Subcutaneous
chr1	150181910	150181911	rs72694972	ENSG00000163131	T/G	8.61454e-08	1.53443e-24	Artery_Tibial
chr1	150181910	150181911	rs72694972	ENSG00000163131	T/G	1.24636e-06	7.28277e-34	Cells_Cultured_fibroblasts
chr1	150181910	150181911	rs72694972	ENSG00000163131	T/G	7.43889e-06	1.33253e-06	Colon_Sigmoid
chr1	150181910	150181911	rs72694972	ENSG00000118292	T/G	1.33409e-05	3.85142e-09	Esophagus_Gastroesophageal_Junction
chr1	150181910	150181911	rs72694972	ENSG00000163131	T/G	2.08134e-05	3.66946e-18	Esophagus_Muscularis
chr1	150181910	150181911	rs72694972	ENSG00000163131	T/G	1.70948e-06	2.34332e-13	Lung
chr1	150181910	150181911	rs72694972	ENSG00000163131	T/G	4.88875e-05	1.44032e-18	Nerve_Tibial
chr1	150181910	150181911	rs72694972	ENSG00000163131	T/G	6.51182e-05	1.38324e-13	Skin_Not_Sun_Exposed_Suprapubic
chr1	150181910	150181911	rs72694972	ENSG00000163131	T/G	2.02906e-05	3.07649e-21	Skin_Sun_Exposed_Lower_leg
chr1	150181910	150181911	rs72694972	ENSG00000163131	T/G	0.000258547	4.40155e-09	Whole_Blood
chr1	150184793	150184794	rs56305459	ENSG00000163131	C/T	1.05153e-06	1.3658e-21	Adipose_Subcutaneous
chr1	150184793	150184794	rs56305459	ENSG00000163131	C/T	8.61454e-08	1.53443e-24	Artery_Tibial
chr1	150184793	150184794	rs56305459	ENSG00000163131	C/T	1.0942e-06	7.28277e-34	Cells_Cultured_fibroblasts
chr1	150184793	150184794	rs56305459	ENSG00000163131	C/T	7.43889e-06	1.33253e-06	Colon_Sigmoid
chr1	150184793	150184794	rs56305459	ENSG00000118292	C/T	1.33409e-05	3.85142e-09	Esophagus_Gastroesophageal_Junction
chr1	150184793	150184794	rs56305459	ENSG00000163131	C/T	2.08134e-05	3.66946e-18	Esophagus_Muscularis
chr1	150184793	150184794	rs56305459	ENSG00000163131	C/T	1.70948e-06	2.34332e-13	Lung
chr1	150184793	150184794	rs56305459	ENSG00000163131	C/T	5.39793e-05	1.44032e-18	Nerve_Tibial
chr1	150184793	150184794	rs56305459	ENSG00000163131	C/T	6.51182e-05	1.38324e-13	Skin_Not_Sun_Exposed_Suprapubic
chr1	150184793	150184794	rs56305459	ENSG00000163131	C/T	1.50847e-05	3.07649e-21	Skin_Sun_Exposed_Lower_leg
chr1	150184793	150184794	rs56305459	ENSG00000163131	C/T	0.000185507	4.40155e-09	Whole_Blood
chr1	150185438	150185439	rs72694974	ENSG00000163131	G/A	1.05153e-06	1.3658e-21	Adipose_Subcutaneous
chr1	150185438	150185439	rs72694974	ENSG00000163131	G/A	8.61454e-08	1.53443e-24	Artery_Tibial
chr1	150185438	150185439	rs72694974	ENSG00000163131	G/A	1.0942e-06	7.28277e-34	Cells_Cultured_fibroblasts
chr1	150185438	150185439	rs72694974	ENSG00000163131	G/A	7.43889e-06	1.33253e-06	Colon_Sigmoid
chr1	150185438	150185439	rs72694974	ENSG00000118292	G/A	1.33409e-05	3.85142e-09	Esophagus_Gastroesophageal_Junction
chr1	150185438	150185439	rs72694974	ENSG00000163131	G/A	2.08134e-05	3.66946e-18	Esophagus_Muscularis
chr1	150185438	150185439	rs72694974	ENSG00000163131	G/A	1.70948e-06	2.34332e-13	Lung
chr1	150185438	150185439	rs72694974	ENSG00000163131	G/A	5.39793e-05	1.44032e-18	Nerve_Tibial
chr1	150185438	150185439	rs72694974	ENSG00000163131	G/A	6.51182e-05	1.38324e-13	Skin_Not_Sun_Exposed_Suprapubic
chr1	150185438	150185439	rs72694974	ENSG00000163131	G/A	1.50847e-05	3.07649e-21	Skin_Sun_Exposed_Lower_leg
chr1	150185438	150185439	rs72694974	ENSG00000163131	G/A	0.000185507	4.40155e-09	Whole_Blood
chr1	150194911	150194912	rs11576997	ENSG00000163131	T/A	7.06456e-07	1.3658e-21	Adipose_Subcutaneous
chr1	150194911	150194912	rs11576997	ENSG00000163131	T/A	1.97369e-07	1.53443e-24	Artery_Tibial
chr1	150194911	150194912	rs11576997	ENSG00000163131	T/A	1.0942e-06	7.28277e-34	Cells_Cultured_fibroblasts
chr1	150194911	150194912	rs11576997	ENSG00000163131	T/A	7.43889e-06	1.33253e-06	Colon_Sigmoid
chr1	150194911	150194912	rs11576997	ENSG00000118292	T/A	1.33409e-05	3.85142e-09	Esophagus_Gastroesophageal_Junction
chr1	150194911	150194912	rs11576997	ENSG00000163131	T/A	2.08134e-05	3.66946e-18	Esophagus_Muscularis
chr1	150194911	150194912	rs11576997	ENSG00000163131	T/A	1.05364e-06	2.34332e-13	Lung
chr1	150194911	150194912	rs11576997	ENSG00000163131	T/A	4.43161e-05	1.44032e-18	Nerve_Tibial
chr1	150194911	150194912	rs11576997	ENSG00000163131	T/A	6.51182e-05	1.38324e-13	Skin_Not_Sun_Exposed_Suprapubic
chr1	150194911	150194912	rs11576997	ENSG00000163131	T/A	1.26993e-05	3.07649e-21	Skin_Sun_Exposed_Lower_leg
chr1	150194911	150194912	rs11576997	ENSG00000163131	T/A	0.000180545	4.40155e-09	Whole_Blood
chr1	150203715	150203716	rs79427717	ENSG00000163131	G/A	3.9921e-10	1.3658e-21	Adipose_Subcutaneous
chr1	150203715	150203716	rs79427717	ENSG00000163131	G/A	4.96491e-05	3.55487e-12	Adipose_Visceral_Omentum
chr1	150203715	150203716	rs79427717	ENSG00000163131	G/A	8.90097e-05	1.25038e-10	Adrenal_Gland
chr1	150203715	150203716	rs79427717	ENSG00000163131	G/A	8.3912e-08	5.20125e-08	Artery_Aorta
chr1	150203715	150203716	rs79427717	ENSG00000163131	G/A	8.33722e-17	1.53443e-24	Artery_Tibial
chr1	150203715	150203716	rs79427717	ENSG00000163131	G/A	1.90168e-06	7.28277e-34	Cells_Cultured_fibroblasts
chr1	150203715	150203716	rs79427717	ENSG00000163131	G/A	1.06595e-07	1.33253e-06	Colon_Sigmoid
chr1	150203715	150203716	rs79427717	ENSG00000163131	G/A	0.000113213	7.7919e-11	Colon_Transverse
chr1	150203715	150203716	rs79427717	ENSG00000163131	G/A	2.87346e-05	4.30206e-28	Esophagus_Mucosa
chr1	150203715	150203716	rs79427717	ENSG00000163131	G/A	1.31621e-06	3.66946e-18	Esophagus_Muscularis
chr1	150203715	150203716	rs79427717	ENSG00000163131	G/A	1.04393e-05	3.85021e-18	Heart_Atrial_Appendage
chr1	150203715	150203716	rs79427717	ENSG00000163131	G/A	1.80024e-07	1.89071e-23	Muscle_Skeletal
chr1	150203715	150203716	rs79427717	ENSG00000163131	G/A	2.92969e-09	1.44032e-18	Nerve_Tibial
chr1	150203715	150203716	rs79427717	ENSG00000163131	G/A	6.66629e-07	1.38324e-13	Skin_Not_Sun_Exposed_Suprapubic
chr1	150203715	150203716	rs79427717	ENSG00000163131	G/A	8.34608e-10	3.07649e-21	Skin_Sun_Exposed_Lower_leg
chr1	150203715	150203716	rs79427717	ENSG00000163131	G/A	0.000110707	0.000305617	Spleen
chr1	150203715	150203716	rs79427717	ENSG00000163131	G/A	9.54062e-06	1.18395e-14	Stomach
chr1	150203715	150203716	rs79427717	ENSG00000163131	G/A	4.46167e-05	4.26513e-62	Thyroid
chr1	150203715	150203716	rs79427717	ENSG00000163131	G/A	0.000103844	4.40155e-09	Whole_Blood
chr1	150204972	150204973	rs113613310	ENSG00000163131	T/A	1.05153e-06	1.3658e-21	Adipose_Subcutaneous
chr1	150204972	150204973	rs113613310	ENSG00000163131	T/A	8.61454e-08	1.53443e-24	Artery_Tibial
chr1	150204972	150204973	rs113613310	ENSG00000163131	T/A	1.0942e-06	7.28277e-34	Cells_Cultured_fibroblasts
chr1	150204972	150204973	rs113613310	ENSG00000163131	T/A	7.43889e-06	1.33253e-06	Colon_Sigmoid
chr1	150204972	150204973	rs113613310	ENSG00000118292	T/A	1.33409e-05	3.85142e-09	Esophagus_Gastroesophageal_Junction
chr1	150204972	150204973	rs113613310	ENSG00000163131	T/A	2.08134e-05	3.66946e-18	Esophagus_Muscularis
chr1	150204972	150204973	rs113613310	ENSG00000163131	T/A	1.70948e-06	2.34332e-13	Lung
chr1	150204972	150204973	rs113613310	ENSG00000163131	T/A	5.39793e-05	1.44032e-18	Nerve_Tibial
chr1	150204972	150204973	rs113613310	ENSG00000163131	T/A	6.51182e-05	1.38324e-13	Skin_Not_Sun_Exposed_Suprapubic
chr1	150204972	150204973	rs113613310	ENSG00000163131	T/A	1.50847e-05	3.07649e-21	Skin_Sun_Exposed_Lower_leg
chr1	150204972	150204973	rs113613310	ENSG00000163131	T/A	0.000185507	4.40155e-09	Whole_Blood
chr1	150210248	150210249	rs112768027	ENSG00000163131	T/C	1.05153e-06	1.3658e-21	Adipose_Subcutaneous
chr1	150210248	150210249	rs112768027	ENSG00000163131	T/C	8.61454e-08	1.53443e-24	Artery_Tibial
chr1	150210248	150210249	rs112768027	ENSG00000163131	T/C	1.0942e-06	7.28277e-34	Cells_Cultured_fibroblasts
chr1	150210248	150210249	rs112768027	ENSG00000163131	T/C	7.43889e-06	1.33253e-06	Colon_Sigmoid
chr1	150210248	150210249	rs112768027	ENSG00000118292	T/C	1.33409e-05	3.85142e-09	Esophagus_Gastroesophageal_Junction
chr1	150210248	150210249	rs112768027	ENSG00000163131	T/C	2.08134e-05	3.66946e-18	Esophagus_Muscularis
chr1	150210248	150210249	rs112768027	ENSG00000163131	T/C	1.70948e-06	2.34332e-13	Lung
chr1	150210248	150210249	rs112768027	ENSG00000163131	T/C	5.39793e-05	1.44032e-18	Nerve_Tibial
chr1	150210248	150210249	rs112768027	ENSG00000163131	T/C	6.51182e-05	1.38324e-13	Skin_Not_Sun_Exposed_Suprapubic
chr1	150210248	150210249	rs112768027	ENSG00000163131	T/C	1.50847e-05	3.07649e-21	Skin_Sun_Exposed_Lower_leg
chr1	150210248	150210249	rs112768027	ENSG00000163131	T/C	0.000185507	4.40155e-09	Whole_Blood
chr1	150211895	150211896	rs112595055	ENSG00000163131	C/T	1.05153e-06	1.3658e-21	Adipose_Subcutaneous
chr1	150211895	150211896	rs112595055	ENSG00000163131	C/T	8.61454e-08	1.53443e-24	Artery_Tibial
chr1	150211895	150211896	rs112595055	ENSG00000163131	C/T	1.0942e-06	7.28277e-34	Cells_Cultured_fibroblasts
chr1	150211895	150211896	rs112595055	ENSG00000163131	C/T	7.43889e-06	1.33253e-06	Colon_Sigmoid
chr1	150211895	150211896	rs112595055	ENSG00000118292	C/T	1.33409e-05	3.85142e-09	Esophagus_Gastroesophageal_Junction
chr1	150211895	150211896	rs112595055	ENSG00000163131	C/T	2.08134e-05	3.66946e-18	Esophagus_Muscularis
chr1	150211895	150211896	rs112595055	ENSG00000163131	C/T	1.70948e-06	2.34332e-13	Lung
chr1	150211895	150211896	rs112595055	ENSG00000163131	C/T	5.39793e-05	1.44032e-18	Nerve_Tibial
chr1	150211895	150211896	rs112595055	ENSG00000163131	C/T	6.51182e-05	1.38324e-13	Skin_Not_Sun_Exposed_Suprapubic
chr1	150211895	150211896	rs112595055	ENSG00000163131	C/T	1.50847e-05	3.07649e-21	Skin_Sun_Exposed_Lower_leg
chr1	150211895	150211896	rs112595055	ENSG00000163131	C/T	0.000185507	4.40155e-09	Whole_Blood
chr1	150214165	150214166	rs138963552	ENSG00000163131	G/A	2.90771e-06	1.3658e-21	Adipose_Subcutaneous
chr1	150214165	150214166	rs138963552	ENSG00000163131	G/A	1.10511e-07	1.53443e-24	Artery_Tibial
chr1	150214165	150214166	rs138963552	ENSG00000163131	G/A	1.40811e-05	7.28277e-34	Cells_Cultured_fibroblasts
chr1	150214165	150214166	rs138963552	ENSG00000118292	G/A	1.43522e-05	3.85142e-09	Esophagus_Gastroesophageal_Junction
chr1	150214165	150214166	rs138963552	ENSG00000118292	G/A	0.00027495	0.106089	Esophagus_Mucosa
chr1	150214165	150214166	rs138963552	ENSG00000163131	G/A	9.72751e-05	3.66946e-18	Esophagus_Muscularis
chr1	150214165	150214166	rs138963552	ENSG00000163131	G/A	2.47527e-05	2.34332e-13	Lung
chr1	150214165	150214166	rs138963552	ENSG00000163131	G/A	8.23431e-05	1.44032e-18	Nerve_Tibial
chr1	150214165	150214166	rs138963552	ENSG00000163131	G/A	9.66678e-05	1.38324e-13	Skin_Not_Sun_Exposed_Suprapubic
chr1	150214165	150214166	rs138963552	ENSG00000163131	G/A	4.05356e-05	3.07649e-21	Skin_Sun_Exposed_Lower_leg
chr1	150214165	150214166	rs138963552	ENSG00000163131	G/A	9.64243e-05	1.18395e-14	Stomach
chr1	150216356	150216357	rs113186789	ENSG00000163131	G/A	1.04002e-06	1.3658e-21	Adipose_Subcutaneous
chr1	150216356	150216357	rs113186789	ENSG00000163131	G/A	6.9919e-08	1.53443e-24	Artery_Tibial
chr1	150216356	150216357	rs113186789	ENSG00000163131	G/A	4.40889e-06	7.28277e-34	Cells_Cultured_fibroblasts
chr1	150216356	150216357	rs113186789	ENSG00000163131	G/A	4.81577e-05	1.33253e-06	Colon_Sigmoid
chr1	150216356	150216357	rs113186789	ENSG00000118292	G/A	1.43522e-05	3.85142e-09	Esophagus_Gastroesophageal_Junction
chr1	150216356	150216357	rs113186789	ENSG00000118292	G/A	0.000253062	0.106089	Esophagus_Mucosa
chr1	150216356	150216357	rs113186789	ENSG00000163131	G/A	4.82655e-05	3.66946e-18	Esophagus_Muscularis
chr1	150216356	150216357	rs113186789	ENSG00000163131	G/A	2.10917e-05	2.34332e-13	Lung
chr1	150216356	150216357	rs113186789	ENSG00000163131	G/A	0.000227096	1.44032e-18	Nerve_Tibial
chr1	150216356	150216357	rs113186789	ENSG00000163131	G/A	8.50772e-05	1.38324e-13	Skin_Not_Sun_Exposed_Suprapubic
chr1	150216356	150216357	rs113186789	ENSG00000163131	G/A	1.5666e-05	3.07649e-21	Skin_Sun_Exposed_Lower_leg
chr1	150216356	150216357	rs113186789	ENSG00000163131	G/A	3.46684e-05	1.18395e-14	Stomach
chr1	150216356	150216357	rs113186789	ENSG00000163131	G/A	0.000239288	4.40155e-09	Whole_Blood
chr1	150217785	150217786	rs111319645	ENSG00000163131	G/C	1.04002e-06	1.3658e-21	Adipose_Subcutaneous
chr1	150217785	150217786	rs111319645	ENSG00000163131	G/C	6.9919e-08	1.53443e-24	Artery_Tibial
chr1	150217785	150217786	rs111319645	ENSG00000163131	G/C	4.40889e-06	7.28277e-34	Cells_Cultured_fibroblasts
chr1	150217785	150217786	rs111319645	ENSG00000163131	G/C	4.81577e-05	1.33253e-06	Colon_Sigmoid
chr1	150217785	150217786	rs111319645	ENSG00000118292	G/C	1.43522e-05	3.85142e-09	Esophagus_Gastroesophageal_Junction
chr1	150217785	150217786	rs111319645	ENSG00000118292	G/C	0.000253062	0.106089	Esophagus_Mucosa
chr1	150217785	150217786	rs111319645	ENSG00000163131	G/C	4.82655e-05	3.66946e-18	Esophagus_Muscularis
chr1	150217785	150217786	rs111319645	ENSG00000163131	G/C	2.10917e-05	2.34332e-13	Lung
chr1	150217785	150217786	rs111319645	ENSG00000163131	G/C	0.000227096	1.44032e-18	Nerve_Tibial
chr1	150217785	150217786	rs111319645	ENSG00000163131	G/C	8.50772e-05	1.38324e-13	Skin_Not_Sun_Exposed_Suprapubic
chr1	150217785	150217786	rs111319645	ENSG00000163131	G/C	1.5666e-05	3.07649e-21	Skin_Sun_Exposed_Lower_leg
chr1	150217785	150217786	rs111319645	ENSG00000163131	G/C	3.46684e-05	1.18395e-14	Stomach
chr1	150217785	150217786	rs111319645	ENSG00000163131	G/C	0.000239288	4.40155e-09	Whole_Blood
chr1	150221067	150221068	rs113541041	ENSG00000163131	C/T	1.04002e-06	1.3658e-21	Adipose_Subcutaneous
chr1	150221067	150221068	rs113541041	ENSG00000163131	C/T	6.9919e-08	1.53443e-24	Artery_Tibial
chr1	150221067	150221068	rs113541041	ENSG00000163131	C/T	4.40889e-06	7.28277e-34	Cells_Cultured_fibroblasts
chr1	150221067	150221068	rs113541041	ENSG00000163131	C/T	4.81577e-05	1.33253e-06	Colon_Sigmoid
chr1	150221067	150221068	rs113541041	ENSG00000118292	C/T	1.43522e-05	3.85142e-09	Esophagus_Gastroesophageal_Junction
chr1	150221067	150221068	rs113541041	ENSG00000118292	C/T	0.000253062	0.106089	Esophagus_Mucosa
chr1	150221067	150221068	rs113541041	ENSG00000163131	C/T	4.82655e-05	3.66946e-18	Esophagus_Muscularis
chr1	150221067	150221068	rs113541041	ENSG00000163131	C/T	2.10917e-05	2.34332e-13	Lung
chr1	150221067	150221068	rs113541041	ENSG00000163131	C/T	0.000227096	1.44032e-18	Nerve_Tibial
chr1	150221067	150221068	rs113541041	ENSG00000163131	C/T	8.50772e-05	1.38324e-13	Skin_Not_Sun_Exposed_Suprapubic
chr1	150221067	150221068	rs113541041	ENSG00000163131	C/T	1.5666e-05	3.07649e-21	Skin_Sun_Exposed_Lower_leg
chr1	150221067	150221068	rs113541041	ENSG00000163131	C/T	3.46684e-05	1.18395e-14	Stomach
chr1	150221067	150221068	rs113541041	ENSG00000163131	C/T	0.000239288	4.40155e-09	Whole_Blood
chr1	150221652	150221653	rs11579087	ENSG00000163131	C/T	1.04002e-06	1.3658e-21	Adipose_Subcutaneous
chr1	150221652	150221653	rs11579087	ENSG00000163131	C/T	6.9919e-08	1.53443e-24	Artery_Tibial
chr1	150221652	150221653	rs11579087	ENSG00000163131	C/T	4.40889e-06	7.28277e-34	Cells_Cultured_fibroblasts
chr1	150221652	150221653	rs11579087	ENSG00000163131	C/T	4.81577e-05	1.33253e-06	Colon_Sigmoid
chr1	150221652	150221653	rs11579087	ENSG00000118292	C/T	1.43522e-05	3.85142e-09	Esophagus_Gastroesophageal_Junction
chr1	150221652	150221653	rs11579087	ENSG00000118292	C/T	0.000253062	0.106089	Esophagus_Mucosa
chr1	150221652	150221653	rs11579087	ENSG00000163131	C/T	4.82655e-05	3.66946e-18	Esophagus_Muscularis
chr1	150221652	150221653	rs11579087	ENSG00000163131	C/T	2.10917e-05	2.34332e-13	Lung
chr1	150221652	150221653	rs11579087	ENSG00000163131	C/T	0.000227096	1.44032e-18	Nerve_Tibial
chr1	150221652	150221653	rs11579087	ENSG00000163131	C/T	8.50772e-05	1.38324e-13	Skin_Not_Sun_Exposed_Suprapubic
chr1	150221652	150221653	rs11579087	ENSG00000163131	C/T	1.5666e-05	3.07649e-21	Skin_Sun_Exposed_Lower_leg
chr1	150221652	150221653	rs11579087	ENSG00000163131	C/T	3.46684e-05	1.18395e-14	Stomach
chr1	150221652	150221653	rs11579087	ENSG00000163131	C/T	0.000239288	4.40155e-09	Whole_Blood
chr1	150221725	150221726	rs11580307	ENSG00000163131	T/C	1.04002e-06	1.3658e-21	Adipose_Subcutaneous
chr1	150221725	150221726	rs11580307	ENSG00000163131	T/C	6.9919e-08	1.53443e-24	Artery_Tibial
chr1	150221725	150221726	rs11580307	ENSG00000163131	T/C	4.40889e-06	7.28277e-34	Cells_Cultured_fibroblasts
chr1	150221725	150221726	rs11580307	ENSG00000163131	T/C	4.81577e-05	1.33253e-06	Colon_Sigmoid
chr1	150221725	150221726	rs11580307	ENSG00000118292	T/C	1.43522e-05	3.85142e-09	Esophagus_Gastroesophageal_Junction
chr1	150221725	150221726	rs11580307	ENSG00000118292	T/C	0.000253062	0.106089	Esophagus_Mucosa
chr1	150221725	150221726	rs11580307	ENSG00000163131	T/C	4.82655e-05	3.66946e-18	Esophagus_Muscularis
chr1	150221725	150221726	rs11580307	ENSG00000163131	T/C	2.10917e-05	2.34332e-13	Lung
chr1	150221725	150221726	rs11580307	ENSG00000163131	T/C	0.000227096	1.44032e-18	Nerve_Tibial
chr1	150221725	150221726	rs11580307	ENSG00000163131	T/C	8.50772e-05	1.38324e-13	Skin_Not_Sun_Exposed_Suprapubic
chr1	150221725	150221726	rs11580307	ENSG00000163131	T/C	1.5666e-05	3.07649e-21	Skin_Sun_Exposed_Lower_leg
chr1	150221725	150221726	rs11580307	ENSG00000163131	T/C	3.46684e-05	1.18395e-14	Stomach
chr1	150221725	150221726	rs11580307	ENSG00000163131	T/C	0.000239288	4.40155e-09	Whole_Blood
chr1	150223779	150223780	rs72694990	ENSG00000163131	G/A	1.04002e-06	1.3658e-21	Adipose_Subcutaneous
chr1	150223779	150223780	rs72694990	ENSG00000163131	G/A	6.8003e-08	1.53443e-24	Artery_Tibial
chr1	150223779	150223780	rs72694990	ENSG00000163131	G/A	6.39319e-06	7.28277e-34	Cells_Cultured_fibroblasts
chr1	150223779	150223780	rs72694990	ENSG00000163131	G/A	4.81577e-05	1.33253e-06	Colon_Sigmoid
chr1	150223779	150223780	rs72694990	ENSG00000118292	G/A	3.47541e-05	3.85142e-09	Esophagus_Gastroesophageal_Junction
chr1	150223779	150223780	rs72694990	ENSG00000118292	G/A	0.000253062	0.106089	Esophagus_Mucosa
chr1	150223779	150223780	rs72694990	ENSG00000163131	G/A	7.78929e-05	3.66946e-18	Esophagus_Muscularis
chr1	150223779	150223780	rs72694990	ENSG00000163131	G/A	2.10917e-05	2.34332e-13	Lung
chr1	150223779	150223780	rs72694990	ENSG00000163131	G/A	0.000227096	1.44032e-18	Nerve_Tibial
chr1	150223779	150223780	rs72694990	ENSG00000163131	G/A	0.000121105	1.38324e-13	Skin_Not_Sun_Exposed_Suprapubic
chr1	150223779	150223780	rs72694990	ENSG00000163131	G/A	1.5666e-05	3.07649e-21	Skin_Sun_Exposed_Lower_leg
chr1	150223779	150223780	rs72694990	ENSG00000163131	G/A	6.80601e-05	1.18395e-14	Stomach
chr1	150223779	150223780	rs72694990	ENSG00000163131	G/A	0.000223804	4.40155e-09	Whole_Blood
chr1	150225096	150225097	rs143299593	ENSG00000163131	G/A	7.92496e-07	1.3658e-21	Adipose_Subcutaneous
chr1	150225096	150225097	rs143299593	ENSG00000163131	G/A	1.08627e-07	1.53443e-24	Artery_Tibial
chr1	150225096	150225097	rs143299593	ENSG00000163131	G/A	5.41012e-06	7.28277e-34	Cells_Cultured_fibroblasts
chr1	150225096	150225097	rs143299593	ENSG00000163131	G/A	4.81577e-05	1.33253e-06	Colon_Sigmoid
chr1	150225096	150225097	rs143299593	ENSG00000118292	G/A	1.43522e-05	3.85142e-09	Esophagus_Gastroesophageal_Junction
chr1	150225096	150225097	rs143299593	ENSG00000118292	G/A	0.000264089	0.106089	Esophagus_Mucosa
chr1	150225096	150225097	rs143299593	ENSG00000163131	G/A	3.25841e-05	3.66946e-18	Esophagus_Muscularis
chr1	150225096	150225097	rs143299593	ENSG00000163131	G/A	1.63148e-05	2.34332e-13	Lung
chr1	150225096	150225097	rs143299593	ENSG00000163131	G/A	0.000190174	1.44032e-18	Nerve_Tibial
chr1	150225096	150225097	rs143299593	ENSG00000163131	G/A	8.50772e-05	1.38324e-13	Skin_Not_Sun_Exposed_Suprapubic
chr1	150225096	150225097	rs143299593	ENSG00000163131	G/A	2.41046e-05	3.07649e-21	Skin_Sun_Exposed_Lower_leg
chr1	150225096	150225097	rs143299593	ENSG00000163131	G/A	3.46684e-05	1.18395e-14	Stomach
chr1	150225096	150225097	rs143299593	ENSG00000163131	G/A	0.00018273	4.40155e-09	Whole_Blood
chr1	150238698	150238699	rs11548267	ENSG00000163131	T/C	7.92496e-07	1.3658e-21	Adipose_Subcutaneous
chr1	150238698	150238699	rs11548267	ENSG00000163131	T/C	1.08627e-07	1.53443e-24	Artery_Tibial
chr1	150238698	150238699	rs11548267	ENSG00000163131	T/C	5.41012e-06	7.28277e-34	Cells_Cultured_fibroblasts
chr1	150238698	150238699	rs11548267	ENSG00000163131	T/C	4.81577e-05	1.33253e-06	Colon_Sigmoid
chr1	150238698	150238699	rs11548267	ENSG00000118292	T/C	1.43522e-05	3.85142e-09	Esophagus_Gastroesophageal_Junction
chr1	150238698	150238699	rs11548267	ENSG00000118292	T/C	0.000264089	0.106089	Esophagus_Mucosa
chr1	150238698	150238699	rs11548267	ENSG00000163131	T/C	3.25841e-05	3.66946e-18	Esophagus_Muscularis
chr1	150238698	150238699	rs11548267	ENSG00000163131	T/C	1.63148e-05	2.34332e-13	Lung
chr1	150238698	150238699	rs11548267	ENSG00000163131	T/C	0.000190174	1.44032e-18	Nerve_Tibial
chr1	150238698	150238699	rs11548267	ENSG00000163131	T/C	8.50772e-05	1.38324e-13	Skin_Not_Sun_Exposed_Suprapubic
chr1	150238698	150238699	rs11548267	ENSG00000163131	T/C	2.41046e-05	3.07649e-21	Skin_Sun_Exposed_Lower_leg
chr1	150238698	150238699	rs11548267	ENSG00000163131	T/C	3.46684e-05	1.18395e-14	Stomach
chr1	150238698	150238699	rs11548267	ENSG00000163131	T/C	0.00018273	4.40155e-09	Whole_Blood
chr1	150242339	150242340	rs34755378	ENSG00000163131	G/A	7.92496e-07	1.3658e-21	Adipose_Subcutaneous
chr1	150242339	150242340	rs34755378	ENSG00000163131	G/A	1.08627e-07	1.53443e-24	Artery_Tibial
chr1	150242339	150242340	rs34755378	ENSG00000163131	G/A	5.41012e-06	7.28277e-34	Cells_Cultured_fibroblasts
chr1	150242339	150242340	rs34755378	ENSG00000163131	G/A	4.81577e-05	1.33253e-06	Colon_Sigmoid
chr1	150242339	150242340	rs34755378	ENSG00000118292	G/A	1.43522e-05	3.85142e-09	Esophagus_Gastroesophageal_Junction
chr1	150242339	150242340	rs34755378	ENSG00000118292	G/A	0.000264089	0.106089	Esophagus_Mucosa
chr1	150242339	150242340	rs34755378	ENSG00000163131	G/A	3.25841e-05	3.66946e-18	Esophagus_Muscularis
chr1	150242339	150242340	rs34755378	ENSG00000163131	G/A	1.63148e-05	2.34332e-13	Lung
chr1	150242339	150242340	rs34755378	ENSG00000163131	G/A	0.000190174	1.44032e-18	Nerve_Tibial
chr1	150242339	150242340	rs34755378	ENSG00000163131	G/A	8.50772e-05	1.38324e-13	Skin_Not_Sun_Exposed_Suprapubic
chr1	150242339	150242340	rs34755378	ENSG00000163131	G/A	2.41046e-05	3.07649e-21	Skin_Sun_Exposed_Lower_leg
chr1	150242339	150242340	rs34755378	ENSG00000163131	G/A	3.46684e-05	1.18395e-14	Stomach
chr1	150242339	150242340	rs34755378	ENSG00000163131	G/A	0.00018273	4.40155e-09	Whole_Blood
chr1	150246069	150246070	rs12138787	ENSG00000163131	T/C	1.28685e-10	1.3658e-21	Adipose_Subcutaneous
chr1	150246069	150246070	rs12138787	ENSG00000118292	T/C	6.08215e-05	1.68824e-28	Artery_Tibial
chr1	150246069	150246070	rs12138787	ENSG00000163131	T/C	1.46685e-09	1.53443e-24	Artery_Tibial
chr1	150246069	150246070	rs12138787	ENSG00000163131	T/C	2.27132e-06	7.28277e-34	Cells_Cultured_fibroblasts
chr1	150246069	150246070	rs12138787	ENSG00000163131	T/C	1.63347e-05	1.33253e-06	Colon_Sigmoid
chr1	150246069	150246070	rs12138787	ENSG00000163131	T/C	3.36862e-05	7.7919e-11	Colon_Transverse
chr1	150246069	150246070	rs12138787	ENSG00000118292	T/C	2.96187e-05	3.85142e-09	Esophagus_Gastroesophageal_Junction
chr1	150246069	150246070	rs12138787	ENSG00000163131	T/C	4.40533e-07	3.66946e-18	Esophagus_Muscularis
chr1	150246069	150246070	rs12138787	ENSG00000163131	T/C	4.49981e-05	3.85021e-18	Heart_Atrial_Appendage
chr1	150246069	150246070	rs12138787	ENSG00000163131	T/C	4.4979e-05	9.52025e-11	Heart_Left_Ventricle
chr1	150246069	150246070	rs12138787	ENSG00000163131	T/C	3.08418e-07	2.34332e-13	Lung
chr1	150246069	150246070	rs12138787	ENSG00000163131	T/C	8.488e-05	1.89071e-23	Muscle_Skeletal
chr1	150246069	150246070	rs12138787	ENSG00000163131	T/C	1.10851e-05	1.44032e-18	Nerve_Tibial
chr1	150246069	150246070	rs12138787	ENSG00000163131	T/C	3.41327e-05	1.38324e-13	Skin_Not_Sun_Exposed_Suprapubic
chr1	150246069	150246070	rs12138787	ENSG00000163131	T/C	1.75344e-07	3.07649e-21	Skin_Sun_Exposed_Lower_leg
chr1	150246069	150246070	rs12138787	ENSG00000163131	T/C	1.1524e-05	1.18395e-14	Stomach
chr1	150246069	150246070	rs12138787	ENSG00000163131	T/C	0.000170943	4.40155e-09	Whole_Blood
chr1	150250990	150250991	rs11584761	ENSG00000163131	G/A	1.28685e-10	1.3658e-21	Adipose_Subcutaneous
chr1	150250990	150250991	rs11584761	ENSG00000118292	G/A	5.16702e-05	1.68824e-28	Artery_Tibial
chr1	150250990	150250991	rs11584761	ENSG00000163131	G/A	6.18113e-10	1.53443e-24	Artery_Tibial
chr1	150250990	150250991	rs11584761	ENSG00000163131	G/A	3.48122e-06	7.28277e-34	Cells_Cultured_fibroblasts
chr1	150250990	150250991	rs11584761	ENSG00000163131	G/A	1.63347e-05	1.33253e-06	Colon_Sigmoid
chr1	150250990	150250991	rs11584761	ENSG00000163131	G/A	5.17582e-05	7.7919e-11	Colon_Transverse
chr1	150250990	150250991	rs11584761	ENSG00000118292	G/A	2.96187e-05	3.85142e-09	Esophagus_Gastroesophageal_Junction
chr1	150250990	150250991	rs11584761	ENSG00000163131	G/A	4.40533e-07	3.66946e-18	Esophagus_Muscularis
chr1	150250990	150250991	rs11584761	ENSG00000163131	G/A	2.44961e-05	3.85021e-18	Heart_Atrial_Appendage
chr1	150250990	150250991	rs11584761	ENSG00000163131	G/A	4.4979e-05	9.52025e-11	Heart_Left_Ventricle
chr1	150250990	150250991	rs11584761	ENSG00000163131	G/A	2.39358e-07	2.34332e-13	Lung
chr1	150250990	150250991	rs11584761	ENSG00000163131	G/A	4.25524e-05	1.89071e-23	Muscle_Skeletal
chr1	150250990	150250991	rs11584761	ENSG00000163131	G/A	9.79524e-06	1.44032e-18	Nerve_Tibial
chr1	150250990	150250991	rs11584761	ENSG00000163131	G/A	3.11614e-05	1.38324e-13	Skin_Not_Sun_Exposed_Suprapubic
chr1	150250990	150250991	rs11584761	ENSG00000163131	G/A	1.035e-07	3.07649e-21	Skin_Sun_Exposed_Lower_leg
chr1	150250990	150250991	rs11584761	ENSG00000163131	G/A	1.1524e-05	1.18395e-14	Stomach
chr1	150250990	150250991	rs11584761	ENSG00000163131	G/A	0.00030156	4.40155e-09	Whole_Blood
chr1	150251914	150251915	rs56133109	ENSG00000163131	G/A	1.28685e-10	1.3658e-21	Adipose_Subcutaneous
chr1	150251914	150251915	rs56133109	ENSG00000118292	G/A	5.16702e-05	1.68824e-28	Artery_Tibial
chr1	150251914	150251915	rs56133109	ENSG00000163131	G/A	6.18113e-10	1.53443e-24	Artery_Tibial
chr1	150251914	150251915	rs56133109	ENSG00000163131	G/A	3.48122e-06	7.28277e-34	Cells_Cultured_fibroblasts
chr1	150251914	150251915	rs56133109	ENSG00000163131	G/A	1.63347e-05	1.33253e-06	Colon_Sigmoid
chr1	150251914	150251915	rs56133109	ENSG00000163131	G/A	5.17582e-05	7.7919e-11	Colon_Transverse
chr1	150251914	150251915	rs56133109	ENSG00000118292	G/A	2.96187e-05	3.85142e-09	Esophagus_Gastroesophageal_Junction
chr1	150251914	150251915	rs56133109	ENSG00000163131	G/A	4.40533e-07	3.66946e-18	Esophagus_Muscularis
chr1	150251914	150251915	rs56133109	ENSG00000163131	G/A	2.44961e-05	3.85021e-18	Heart_Atrial_Appendage
chr1	150251914	150251915	rs56133109	ENSG00000163131	G/A	4.4979e-05	9.52025e-11	Heart_Left_Ventricle
chr1	150251914	150251915	rs56133109	ENSG00000163131	G/A	2.39358e-07	2.34332e-13	Lung
chr1	150251914	150251915	rs56133109	ENSG00000163131	G/A	4.25524e-05	1.89071e-23	Muscle_Skeletal
chr1	150251914	150251915	rs56133109	ENSG00000163131	G/A	9.79524e-06	1.44032e-18	Nerve_Tibial
chr1	150251914	150251915	rs56133109	ENSG00000163131	G/A	3.11614e-05	1.38324e-13	Skin_Not_Sun_Exposed_Suprapubic
chr1	150251914	150251915	rs56133109	ENSG00000163131	G/A	1.035e-07	3.07649e-21	Skin_Sun_Exposed_Lower_leg
chr1	150251914	150251915	rs56133109	ENSG00000163131	G/A	1.1524e-05	1.18395e-14	Stomach
chr1	150251914	150251915	rs56133109	ENSG00000163131	G/A	0.00030156	4.40155e-09	Whole_Blood
chr1	150263831	150263832	rs12145630	ENSG00000163131	A/G	1.05452e-10	1.3658e-21	Adipose_Subcutaneous
chr1	150263831	150263832	rs12145630	ENSG00000118292	A/G	7.65455e-05	1.68824e-28	Artery_Tibial
chr1	150263831	150263832	rs12145630	ENSG00000163131	A/G	7.06385e-10	1.53443e-24	Artery_Tibial
chr1	150263831	150263832	rs12145630	ENSG00000163131	A/G	3.48122e-06	7.28277e-34	Cells_Cultured_fibroblasts
chr1	150263831	150263832	rs12145630	ENSG00000163131	A/G	1.63347e-05	1.33253e-06	Colon_Sigmoid
chr1	150263831	150263832	rs12145630	ENSG00000163131	A/G	4.11159e-05	7.7919e-11	Colon_Transverse
chr1	150263831	150263832	rs12145630	ENSG00000118292	A/G	2.96187e-05	3.85142e-09	Esophagus_Gastroesophageal_Junction
chr1	150263831	150263832	rs12145630	ENSG00000163131	A/G	4.40533e-07	3.66946e-18	Esophagus_Muscularis
chr1	150263831	150263832	rs12145630	ENSG00000163131	A/G	2.44961e-05	3.85021e-18	Heart_Atrial_Appendage
chr1	150263831	150263832	rs12145630	ENSG00000163131	A/G	3.65049e-05	9.52025e-11	Heart_Left_Ventricle
chr1	150263831	150263832	rs12145630	ENSG00000163131	A/G	9.19812e-08	2.34332e-13	Lung
chr1	150263831	150263832	rs12145630	ENSG00000163131	A/G	3.06074e-05	1.89071e-23	Muscle_Skeletal
chr1	150263831	150263832	rs12145630	ENSG00000163131	A/G	8.13733e-06	1.44032e-18	Nerve_Tibial
chr1	150263831	150263832	rs12145630	ENSG00000163131	A/G	3.30678e-05	1.38324e-13	Skin_Not_Sun_Exposed_Suprapubic
chr1	150263831	150263832	rs12145630	ENSG00000163131	A/G	1.16928e-07	3.07649e-21	Skin_Sun_Exposed_Lower_leg
chr1	150263831	150263832	rs12145630	ENSG00000163131	A/G	1.1524e-05	1.18395e-14	Stomach
chr1	150263831	150263832	rs12145630	ENSG00000163131	A/G	0.000201876	4.40155e-09	Whole_Blood
chr1	150264929	150264930	rs111528930	ENSG00000163131	C/T	1.05452e-10	1.3658e-21	Adipose_Subcutaneous
chr1	150264929	150264930	rs111528930	ENSG00000118292	C/T	7.65455e-05	1.68824e-28	Artery_Tibial
chr1	150264929	150264930	rs111528930	ENSG00000163131	C/T	7.06385e-10	1.53443e-24	Artery_Tibial
chr1	150264929	150264930	rs111528930	ENSG00000163131	C/T	3.48122e-06	7.28277e-34	Cells_Cultured_fibroblasts
chr1	150264929	150264930	rs111528930	ENSG00000163131	C/T	1.63347e-05	1.33253e-06	Colon_Sigmoid
chr1	150264929	150264930	rs111528930	ENSG00000163131	C/T	4.11159e-05	7.7919e-11	Colon_Transverse
chr1	150264929	150264930	rs111528930	ENSG00000118292	C/T	2.96187e-05	3.85142e-09	Esophagus_Gastroesophageal_Junction
chr1	150264929	150264930	rs111528930	ENSG00000163131	C/T	4.40533e-07	3.66946e-18	Esophagus_Muscularis
chr1	150264929	150264930	rs111528930	ENSG00000163131	C/T	2.44961e-05	3.85021e-18	Heart_Atrial_Appendage
chr1	150264929	150264930	rs111528930	ENSG00000163131	C/T	3.65049e-05	9.52025e-11	Heart_Left_Ventricle
chr1	150264929	150264930	rs111528930	ENSG00000163131	C/T	9.19812e-08	2.34332e-13	Lung
chr1	150264929	150264930	rs111528930	ENSG00000163131	C/T	3.06074e-05	1.89071e-23	Muscle_Skeletal
chr1	150264929	150264930	rs111528930	ENSG00000163131	C/T	8.13733e-06	1.44032e-18	Nerve_Tibial
chr1	150264929	150264930	rs111528930	ENSG00000163131	C/T	3.30678e-05	1.38324e-13	Skin_Not_Sun_Exposed_Suprapubic
chr1	150264929	150264930	rs111528930	ENSG00000163131	C/T	1.16928e-07	3.07649e-21	Skin_Sun_Exposed_Lower_leg
chr1	150264929	150264930	rs111528930	ENSG00000163131	C/T	1.1524e-05	1.18395e-14	Stomach
chr1	150264929	150264930	rs111528930	ENSG00000163131	C/T	0.000201876	4.40155e-09	Whole_Blood
chr1	150272625	150272626	rs12144315	ENSG00000163131	G/A	1.05452e-10	1.3658e-21	Adipose_Subcutaneous
chr1	150272625	150272626	rs12144315	ENSG00000118292	G/A	7.65455e-05	1.68824e-28	Artery_Tibial
chr1	150272625	150272626	rs12144315	ENSG00000163131	G/A	7.06385e-10	1.53443e-24	Artery_Tibial
chr1	150272625	150272626	rs12144315	ENSG00000163131	G/A	3.48122e-06	7.28277e-34	Cells_Cultured_fibroblasts
chr1	150272625	150272626	rs12144315	ENSG00000163131	G/A	1.63347e-05	1.33253e-06	Colon_Sigmoid
chr1	150272625	150272626	rs12144315	ENSG00000163131	G/A	4.11159e-05	7.7919e-11	Colon_Transverse
chr1	150272625	150272626	rs12144315	ENSG00000118292	G/A	2.96187e-05	3.85142e-09	Esophagus_Gastroesophageal_Junction
chr1	150272625	150272626	rs12144315	ENSG00000163131	G/A	4.40533e-07	3.66946e-18	Esophagus_Muscularis
chr1	150272625	150272626	rs12144315	ENSG00000163131	G/A	2.44961e-05	3.85021e-18	Heart_Atrial_Appendage
chr1	150272625	150272626	rs12144315	ENSG00000163131	G/A	3.65049e-05	9.52025e-11	Heart_Left_Ventricle
chr1	150272625	150272626	rs12144315	ENSG00000163131	G/A	9.19812e-08	2.34332e-13	Lung
chr1	150272625	150272626	rs12144315	ENSG00000163131	G/A	3.06074e-05	1.89071e-23	Muscle_Skeletal
chr1	150272625	150272626	rs12144315	ENSG00000163131	G/A	8.13733e-06	1.44032e-18	Nerve_Tibial
chr1	150272625	150272626	rs12144315	ENSG00000163131	G/A	3.30678e-05	1.38324e-13	Skin_Not_Sun_Exposed_Suprapubic
chr1	150272625	150272626	rs12144315	ENSG00000163131	G/A	1.16928e-07	3.07649e-21	Skin_Sun_Exposed_Lower_leg
chr1	150272625	150272626	rs12144315	ENSG00000163131	G/A	1.1524e-05	1.18395e-14	Stomach
chr1	150272625	150272626	rs12144315	ENSG00000163131	G/A	0.000201876	4.40155e-09	Whole_Blood
chr1	150272810	150272811	rs12120683	ENSG00000163131	T/C	1.05452e-10	1.3658e-21	Adipose_Subcutaneous
chr1	150272810	150272811	rs12120683	ENSG00000118292	T/C	7.65455e-05	1.68824e-28	Artery_Tibial
chr1	150272810	150272811	rs12120683	ENSG00000163131	T/C	7.06385e-10	1.53443e-24	Artery_Tibial
chr1	150272810	150272811	rs12120683	ENSG00000163131	T/C	3.48122e-06	7.28277e-34	Cells_Cultured_fibroblasts
chr1	150272810	150272811	rs12120683	ENSG00000163131	T/C	1.63347e-05	1.33253e-06	Colon_Sigmoid
chr1	150272810	150272811	rs12120683	ENSG00000163131	T/C	4.11159e-05	7.7919e-11	Colon_Transverse
chr1	150272810	150272811	rs12120683	ENSG00000118292	T/C	2.96187e-05	3.85142e-09	Esophagus_Gastroesophageal_Junction
chr1	150272810	150272811	rs12120683	ENSG00000163131	T/C	4.40533e-07	3.66946e-18	Esophagus_Muscularis
chr1	150272810	150272811	rs12120683	ENSG00000163131	T/C	2.44961e-05	3.85021e-18	Heart_Atrial_Appendage
chr1	150272810	150272811	rs12120683	ENSG00000163131	T/C	3.65049e-05	9.52025e-11	Heart_Left_Ventricle
chr1	150272810	150272811	rs12120683	ENSG00000163131	T/C	9.19812e-08	2.34332e-13	Lung
chr1	150272810	150272811	rs12120683	ENSG00000163131	T/C	3.06074e-05	1.89071e-23	Muscle_Skeletal
chr1	150272810	150272811	rs12120683	ENSG00000163131	T/C	8.13733e-06	1.44032e-18	Nerve_Tibial
chr1	150272810	150272811	rs12120683	ENSG00000163131	T/C	3.30678e-05	1.38324e-13	Skin_Not_Sun_Exposed_Suprapubic
chr1	150272810	150272811	rs12120683	ENSG00000163131	T/C	1.16928e-07	3.07649e-21	Skin_Sun_Exposed_Lower_leg
chr1	150272810	150272811	rs12120683	ENSG00000163131	T/C	1.1524e-05	1.18395e-14	Stomach
chr1	150272810	150272811	rs12120683	ENSG00000163131	T/C	0.000201876	4.40155e-09	Whole_Blood
chr1	150274488	150274489	rs72696807	ENSG00000163131	C/A	1.05452e-10	1.3658e-21	Adipose_Subcutaneous
chr1	150274488	150274489	rs72696807	ENSG00000118292	C/A	7.65455e-05	1.68824e-28	Artery_Tibial
chr1	150274488	150274489	rs72696807	ENSG00000163131	C/A	7.06385e-10	1.53443e-24	Artery_Tibial
chr1	150274488	150274489	rs72696807	ENSG00000163131	C/A	3.48122e-06	7.28277e-34	Cells_Cultured_fibroblasts
chr1	150274488	150274489	rs72696807	ENSG00000163131	C/A	1.63347e-05	1.33253e-06	Colon_Sigmoid
chr1	150274488	150274489	rs72696807	ENSG00000163131	C/A	4.11159e-05	7.7919e-11	Colon_Transverse
chr1	150274488	150274489	rs72696807	ENSG00000118292	C/A	2.96187e-05	3.85142e-09	Esophagus_Gastroesophageal_Junction
chr1	150274488	150274489	rs72696807	ENSG00000163131	C/A	4.40533e-07	3.66946e-18	Esophagus_Muscularis
chr1	150274488	150274489	rs72696807	ENSG00000163131	C/A	2.44961e-05	3.85021e-18	Heart_Atrial_Appendage
chr1	150274488	150274489	rs72696807	ENSG00000163131	C/A	3.65049e-05	9.52025e-11	Heart_Left_Ventricle
chr1	150274488	150274489	rs72696807	ENSG00000163131	C/A	9.19812e-08	2.34332e-13	Lung
chr1	150274488	150274489	rs72696807	ENSG00000163131	C/A	3.06074e-05	1.89071e-23	Muscle_Skeletal
chr1	150274488	150274489	rs72696807	ENSG00000163131	C/A	8.13733e-06	1.44032e-18	Nerve_Tibial
chr1	150274488	150274489	rs72696807	ENSG00000163131	C/A	3.30678e-05	1.38324e-13	Skin_Not_Sun_Exposed_Suprapubic
chr1	150274488	150274489	rs72696807	ENSG00000163131	C/A	1.16928e-07	3.07649e-21	Skin_Sun_Exposed_Lower_leg
chr1	150274488	150274489	rs72696807	ENSG00000163131	C/A	1.1524e-05	1.18395e-14	Stomach
chr1	150274488	150274489	rs72696807	ENSG00000163131	C/A	0.000201876	4.40155e-09	Whole_Blood
chr1	150274608	150274609	rs72696808	ENSG00000163131	A/G	1.05452e-10	1.3658e-21	Adipose_Subcutaneous
chr1	150274608	150274609	rs72696808	ENSG00000118292	A/G	7.65455e-05	1.68824e-28	Artery_Tibial
chr1	150274608	150274609	rs72696808	ENSG00000163131	A/G	7.06385e-10	1.53443e-24	Artery_Tibial
chr1	150274608	150274609	rs72696808	ENSG00000163131	A/G	3.48122e-06	7.28277e-34	Cells_Cultured_fibroblasts
chr1	150274608	150274609	rs72696808	ENSG00000163131	A/G	1.63347e-05	1.33253e-06	Colon_Sigmoid
chr1	150274608	150274609	rs72696808	ENSG00000163131	A/G	4.11159e-05	7.7919e-11	Colon_Transverse
chr1	150274608	150274609	rs72696808	ENSG00000118292	A/G	2.96187e-05	3.85142e-09	Esophagus_Gastroesophageal_Junction
chr1	150274608	150274609	rs72696808	ENSG00000163131	A/G	4.40533e-07	3.66946e-18	Esophagus_Muscularis
chr1	150274608	150274609	rs72696808	ENSG00000163131	A/G	2.44961e-05	3.85021e-18	Heart_Atrial_Appendage
chr1	150274608	150274609	rs72696808	ENSG00000163131	A/G	3.65049e-05	9.52025e-11	Heart_Left_Ventricle
chr1	150274608	150274609	rs72696808	ENSG00000163131	A/G	9.19812e-08	2.34332e-13	Lung
chr1	150274608	150274609	rs72696808	ENSG00000163131	A/G	3.06074e-05	1.89071e-23	Muscle_Skeletal
chr1	150274608	150274609	rs72696808	ENSG00000163131	A/G	8.13733e-06	1.44032e-18	Nerve_Tibial
chr1	150274608	150274609	rs72696808	ENSG00000163131	A/G	3.30678e-05	1.38324e-13	Skin_Not_Sun_Exposed_Suprapubic
chr1	150274608	150274609	rs72696808	ENSG00000163131	A/G	1.16928e-07	3.07649e-21	Skin_Sun_Exposed_Lower_leg
chr1	150274608	150274609	rs72696808	ENSG00000163131	A/G	1.1524e-05	1.18395e-14	Stomach
chr1	150274608	150274609	rs72696808	ENSG00000163131	A/G	0.000201876	4.40155e-09	Whole_Blood
chr1	150277162	150277163	rs149000906	ENSG00000163131	A/G	1.05452e-10	1.3658e-21	Adipose_Subcutaneous
chr1	150277162	150277163	rs149000906	ENSG00000118292	A/G	7.65455e-05	1.68824e-28	Artery_Tibial
chr1	150277162	150277163	rs149000906	ENSG00000163131	A/G	7.06385e-10	1.53443e-24	Artery_Tibial
chr1	150277162	150277163	rs149000906	ENSG00000163131	A/G	3.48122e-06	7.28277e-34	Cells_Cultured_fibroblasts
chr1	150277162	150277163	rs149000906	ENSG00000163131	A/G	1.63347e-05	1.33253e-06	Colon_Sigmoid
chr1	150277162	150277163	rs149000906	ENSG00000163131	A/G	4.11159e-05	7.7919e-11	Colon_Transverse
chr1	150277162	150277163	rs149000906	ENSG00000118292	A/G	2.96187e-05	3.85142e-09	Esophagus_Gastroesophageal_Junction
chr1	150277162	150277163	rs149000906	ENSG00000163131	A/G	4.40533e-07	3.66946e-18	Esophagus_Muscularis
chr1	150277162	150277163	rs149000906	ENSG00000163131	A/G	2.44961e-05	3.85021e-18	Heart_Atrial_Appendage
chr1	150277162	150277163	rs149000906	ENSG00000163131	A/G	3.65049e-05	9.52025e-11	Heart_Left_Ventricle
chr1	150277162	150277163	rs149000906	ENSG00000163131	A/G	9.19812e-08	2.34332e-13	Lung
chr1	150277162	150277163	rs149000906	ENSG00000163131	A/G	3.06074e-05	1.89071e-23	Muscle_Skeletal
chr1	150277162	150277163	rs149000906	ENSG00000163131	A/G	8.13733e-06	1.44032e-18	Nerve_Tibial
chr1	150277162	150277163	rs149000906	ENSG00000163131	A/G	3.30678e-05	1.38324e-13	Skin_Not_Sun_Exposed_Suprapubic
chr1	150277162	150277163	rs149000906	ENSG00000163131	A/G	1.16928e-07	3.07649e-21	Skin_Sun_Exposed_Lower_leg
chr1	150277162	150277163	rs149000906	ENSG00000163131	A/G	1.1524e-05	1.18395e-14	Stomach
chr1	150277162	150277163	rs149000906	ENSG00000163131	A/G	0.000201876	4.40155e-09	Whole_Blood
chr1	150294924	150294925	rs11584070	ENSG00000163131	A/G	2.05569e-11	1.3658e-21	Adipose_Subcutaneous
chr1	150294924	150294925	rs11584070	ENSG00000163131	A/G	7.677e-05	3.55487e-12	Adipose_Visceral_Omentum
chr1	150294924	150294925	rs11584070	ENSG00000163131	A/G	7.81023e-05	1.25038e-10	Adrenal_Gland
chr1	150294924	150294925	rs11584070	ENSG00000118292	A/G	9.13179e-05	1.68824e-28	Artery_Tibial
chr1	150294924	150294925	rs11584070	ENSG00000163131	A/G	9.14186e-11	1.53443e-24	Artery_Tibial
chr1	150294924	150294925	rs11584070	ENSG00000163131	A/G	2.90006e-06	7.28277e-34	Cells_Cultured_fibroblasts
chr1	150294924	150294925	rs11584070	ENSG00000163131	A/G	3.83718e-06	1.33253e-06	Colon_Sigmoid
chr1	150294924	150294925	rs11584070	ENSG00000163131	A/G	1.58672e-05	7.7919e-11	Colon_Transverse
chr1	150294924	150294925	rs11584070	ENSG00000118292	A/G	2.99423e-05	3.85142e-09	Esophagus_Gastroesophageal_Junction
chr1	150294924	150294925	rs11584070	ENSG00000163131	A/G	1.16054e-07	3.66946e-18	Esophagus_Muscularis
chr1	150294924	150294925	rs11584070	ENSG00000163131	A/G	5.54321e-06	3.85021e-18	Heart_Atrial_Appendage
chr1	150294924	150294925	rs11584070	ENSG00000163131	A/G	3.65049e-05	9.52025e-11	Heart_Left_Ventricle
chr1	150294924	150294925	rs11584070	ENSG00000163131	A/G	3.01455e-08	2.34332e-13	Lung
chr1	150294924	150294925	rs11584070	ENSG00000163131	A/G	2.30993e-06	1.89071e-23	Muscle_Skeletal
chr1	150294924	150294925	rs11584070	ENSG00000163131	A/G	2.52545e-06	1.44032e-18	Nerve_Tibial
chr1	150294924	150294925	rs11584070	ENSG00000163131	A/G	1.95547e-05	1.38324e-13	Skin_Not_Sun_Exposed_Suprapubic
chr1	150294924	150294925	rs11584070	ENSG00000163131	A/G	4.09033e-08	3.07649e-21	Skin_Sun_Exposed_Lower_leg
chr1	150294924	150294925	rs11584070	ENSG00000163131	A/G	7.30764e-06	1.18395e-14	Stomach
chr1	150295737	150295738	rs113007736	ENSG00000163131	T/G	2.05569e-11	1.3658e-21	Adipose_Subcutaneous
chr1	150295737	150295738	rs113007736	ENSG00000163131	T/G	7.677e-05	3.55487e-12	Adipose_Visceral_Omentum
chr1	150295737	150295738	rs113007736	ENSG00000163131	T/G	7.81023e-05	1.25038e-10	Adrenal_Gland
chr1	150295737	150295738	rs113007736	ENSG00000118292	T/G	9.13179e-05	1.68824e-28	Artery_Tibial
chr1	150295737	150295738	rs113007736	ENSG00000163131	T/G	9.14186e-11	1.53443e-24	Artery_Tibial
chr1	150295737	150295738	rs113007736	ENSG00000163131	T/G	2.90006e-06	7.28277e-34	Cells_Cultured_fibroblasts
chr1	150295737	150295738	rs113007736	ENSG00000163131	T/G	3.83718e-06	1.33253e-06	Colon_Sigmoid
chr1	150295737	150295738	rs113007736	ENSG00000163131	T/G	1.58672e-05	7.7919e-11	Colon_Transverse
chr1	150295737	150295738	rs113007736	ENSG00000118292	T/G	2.99423e-05	3.85142e-09	Esophagus_Gastroesophageal_Junction
chr1	150295737	150295738	rs113007736	ENSG00000163131	T/G	1.16054e-07	3.66946e-18	Esophagus_Muscularis
chr1	150295737	150295738	rs113007736	ENSG00000163131	T/G	5.54321e-06	3.85021e-18	Heart_Atrial_Appendage
chr1	150295737	150295738	rs113007736	ENSG00000163131	T/G	3.65049e-05	9.52025e-11	Heart_Left_Ventricle
chr1	150295737	150295738	rs113007736	ENSG00000163131	T/G	3.01455e-08	2.34332e-13	Lung
chr1	150295737	150295738	rs113007736	ENSG00000163131	T/G	2.30993e-06	1.89071e-23	Muscle_Skeletal
chr1	150295737	150295738	rs113007736	ENSG00000163131	T/G	2.52545e-06	1.44032e-18	Nerve_Tibial
chr1	150295737	150295738	rs113007736	ENSG00000163131	T/G	1.95547e-05	1.38324e-13	Skin_Not_Sun_Exposed_Suprapubic
chr1	150295737	150295738	rs113007736	ENSG00000163131	T/G	4.09033e-08	3.07649e-21	Skin_Sun_Exposed_Lower_leg
chr1	150295737	150295738	rs113007736	ENSG00000163131	T/G	7.30764e-06	1.18395e-14	Stomach
chr1	150298191	150298192	rs11205362	ENSG00000163131	G/A	2.05569e-11	1.3658e-21	Adipose_Subcutaneous
chr1	150298191	150298192	rs11205362	ENSG00000163131	G/A	7.677e-05	3.55487e-12	Adipose_Visceral_Omentum
chr1	150298191	150298192	rs11205362	ENSG00000163131	G/A	7.81023e-05	1.25038e-10	Adrenal_Gland
chr1	150298191	150298192	rs11205362	ENSG00000118292	G/A	9.13179e-05	1.68824e-28	Artery_Tibial
chr1	150298191	150298192	rs11205362	ENSG00000163131	G/A	9.14186e-11	1.53443e-24	Artery_Tibial
chr1	150298191	150298192	rs11205362	ENSG00000163131	G/A	2.90006e-06	7.28277e-34	Cells_Cultured_fibroblasts
chr1	150298191	150298192	rs11205362	ENSG00000163131	G/A	3.83718e-06	1.33253e-06	Colon_Sigmoid
chr1	150298191	150298192	rs11205362	ENSG00000163131	G/A	1.58672e-05	7.7919e-11	Colon_Transverse
chr1	150298191	150298192	rs11205362	ENSG00000118292	G/A	2.99423e-05	3.85142e-09	Esophagus_Gastroesophageal_Junction
chr1	150298191	150298192	rs11205362	ENSG00000163131	G/A	1.16054e-07	3.66946e-18	Esophagus_Muscularis
chr1	150298191	150298192	rs11205362	ENSG00000163131	G/A	5.54321e-06	3.85021e-18	Heart_Atrial_Appendage
chr1	150298191	150298192	rs11205362	ENSG00000163131	G/A	3.65049e-05	9.52025e-11	Heart_Left_Ventricle
chr1	150298191	150298192	rs11205362	ENSG00000163131	G/A	3.01455e-08	2.34332e-13	Lung
chr1	150298191	150298192	rs11205362	ENSG00000163131	G/A	2.30993e-06	1.89071e-23	Muscle_Skeletal
chr1	150298191	150298192	rs11205362	ENSG00000163131	G/A	2.52545e-06	1.44032e-18	Nerve_Tibial
chr1	150298191	150298192	rs11205362	ENSG00000163131	G/A	1.95547e-05	1.38324e-13	Skin_Not_Sun_Exposed_Suprapubic
chr1	150298191	150298192	rs11205362	ENSG00000163131	G/A	4.09033e-08	3.07649e-21	Skin_Sun_Exposed_Lower_leg
chr1	150298191	150298192	rs11205362	ENSG00000163131	G/A	7.30764e-06	1.18395e-14	Stomach
chr1	150306461	150306462	rs11587606	ENSG00000163131	T/C	2.05569e-11	1.3658e-21	Adipose_Subcutaneous
chr1	150306461	150306462	rs11587606	ENSG00000163131	T/C	7.677e-05	3.55487e-12	Adipose_Visceral_Omentum
chr1	150306461	150306462	rs11587606	ENSG00000163131	T/C	7.81023e-05	1.25038e-10	Adrenal_Gland
chr1	150306461	150306462	rs11587606	ENSG00000118292	T/C	9.13179e-05	1.68824e-28	Artery_Tibial
chr1	150306461	150306462	rs11587606	ENSG00000163131	T/C	9.14186e-11	1.53443e-24	Artery_Tibial
chr1	150306461	150306462	rs11587606	ENSG00000163131	T/C	2.90006e-06	7.28277e-34	Cells_Cultured_fibroblasts
chr1	150306461	150306462	rs11587606	ENSG00000163131	T/C	3.83718e-06	1.33253e-06	Colon_Sigmoid
chr1	150306461	150306462	rs11587606	ENSG00000163131	T/C	1.58672e-05	7.7919e-11	Colon_Transverse
chr1	150306461	150306462	rs11587606	ENSG00000118292	T/C	2.99423e-05	3.85142e-09	Esophagus_Gastroesophageal_Junction
chr1	150306461	150306462	rs11587606	ENSG00000163131	T/C	1.16054e-07	3.66946e-18	Esophagus_Muscularis
chr1	150306461	150306462	rs11587606	ENSG00000163131	T/C	5.54321e-06	3.85021e-18	Heart_Atrial_Appendage
chr1	150306461	150306462	rs11587606	ENSG00000163131	T/C	3.65049e-05	9.52025e-11	Heart_Left_Ventricle
chr1	150306461	150306462	rs11587606	ENSG00000163131	T/C	3.01455e-08	2.34332e-13	Lung
chr1	150306461	150306462	rs11587606	ENSG00000163131	T/C	2.30993e-06	1.89071e-23	Muscle_Skeletal
chr1	150306461	150306462	rs11587606	ENSG00000163131	T/C	2.52545e-06	1.44032e-18	Nerve_Tibial
chr1	150306461	150306462	rs11587606	ENSG00000163131	T/C	1.95547e-05	1.38324e-13	Skin_Not_Sun_Exposed_Suprapubic
chr1	150306461	150306462	rs11587606	ENSG00000163131	T/C	4.09033e-08	3.07649e-21	Skin_Sun_Exposed_Lower_leg
chr1	150306461	150306462	rs11587606	ENSG00000163131	T/C	7.30764e-06	1.18395e-14	Stomach
chr1	150308031	150308032	rs112385890	ENSG00000163131	G/A	2.05569e-11	1.3658e-21	Adipose_Subcutaneous
chr1	150308031	150308032	rs112385890	ENSG00000163131	G/A	7.677e-05	3.55487e-12	Adipose_Visceral_Omentum
chr1	150308031	150308032	rs112385890	ENSG00000163131	G/A	7.81023e-05	1.25038e-10	Adrenal_Gland
chr1	150308031	150308032	rs112385890	ENSG00000118292	G/A	9.13179e-05	1.68824e-28	Artery_Tibial
chr1	150308031	150308032	rs112385890	ENSG00000163131	G/A	9.14186e-11	1.53443e-24	Artery_Tibial
chr1	150308031	150308032	rs112385890	ENSG00000163131	G/A	2.90006e-06	7.28277e-34	Cells_Cultured_fibroblasts
chr1	150308031	150308032	rs112385890	ENSG00000163131	G/A	3.83718e-06	1.33253e-06	Colon_Sigmoid
chr1	150308031	150308032	rs112385890	ENSG00000163131	G/A	1.58672e-05	7.7919e-11	Colon_Transverse
chr1	150308031	150308032	rs112385890	ENSG00000118292	G/A	2.99423e-05	3.85142e-09	Esophagus_Gastroesophageal_Junction
chr1	150308031	150308032	rs112385890	ENSG00000163131	G/A	1.16054e-07	3.66946e-18	Esophagus_Muscularis
chr1	150308031	150308032	rs112385890	ENSG00000163131	G/A	5.54321e-06	3.85021e-18	Heart_Atrial_Appendage
chr1	150308031	150308032	rs112385890	ENSG00000163131	G/A	3.65049e-05	9.52025e-11	Heart_Left_Ventricle
chr1	150308031	150308032	rs112385890	ENSG00000163131	G/A	3.01455e-08	2.34332e-13	Lung
chr1	150308031	150308032	rs112385890	ENSG00000163131	G/A	2.30993e-06	1.89071e-23	Muscle_Skeletal
chr1	150308031	150308032	rs112385890	ENSG00000163131	G/A	2.52545e-06	1.44032e-18	Nerve_Tibial
chr1	150308031	150308032	rs112385890	ENSG00000163131	G/A	1.95547e-05	1.38324e-13	Skin_Not_Sun_Exposed_Suprapubic
chr1	150308031	150308032	rs112385890	ENSG00000163131	G/A	4.09033e-08	3.07649e-21	Skin_Sun_Exposed_Lower_leg
chr1	150308031	150308032	rs112385890	ENSG00000163131	G/A	7.30764e-06	1.18395e-14	Stomach
chr1	150308308	150308309	rs142893220	ENSG00000163131	C/T	2.05569e-11	1.3658e-21	Adipose_Subcutaneous
chr1	150308308	150308309	rs142893220	ENSG00000163131	C/T	7.677e-05	3.55487e-12	Adipose_Visceral_Omentum
chr1	150308308	150308309	rs142893220	ENSG00000163131	C/T	7.81023e-05	1.25038e-10	Adrenal_Gland
chr1	150308308	150308309	rs142893220	ENSG00000118292	C/T	9.13179e-05	1.68824e-28	Artery_Tibial
chr1	150308308	150308309	rs142893220	ENSG00000163131	C/T	9.14186e-11	1.53443e-24	Artery_Tibial
chr1	150308308	150308309	rs142893220	ENSG00000163131	C/T	2.90006e-06	7.28277e-34	Cells_Cultured_fibroblasts
chr1	150308308	150308309	rs142893220	ENSG00000163131	C/T	3.83718e-06	1.33253e-06	Colon_Sigmoid
chr1	150308308	150308309	rs142893220	ENSG00000163131	C/T	1.58672e-05	7.7919e-11	Colon_Transverse
chr1	150308308	150308309	rs142893220	ENSG00000118292	C/T	2.99423e-05	3.85142e-09	Esophagus_Gastroesophageal_Junction
chr1	150308308	150308309	rs142893220	ENSG00000163131	C/T	1.16054e-07	3.66946e-18	Esophagus_Muscularis
chr1	150308308	150308309	rs142893220	ENSG00000163131	C/T	5.54321e-06	3.85021e-18	Heart_Atrial_Appendage
chr1	150308308	150308309	rs142893220	ENSG00000163131	C/T	3.65049e-05	9.52025e-11	Heart_Left_Ventricle
chr1	150308308	150308309	rs142893220	ENSG00000163131	C/T	3.01455e-08	2.34332e-13	Lung
chr1	150308308	150308309	rs142893220	ENSG00000163131	C/T	2.30993e-06	1.89071e-23	Muscle_Skeletal
chr1	150308308	150308309	rs142893220	ENSG00000163131	C/T	2.52545e-06	1.44032e-18	Nerve_Tibial
chr1	150308308	150308309	rs142893220	ENSG00000163131	C/T	1.95547e-05	1.38324e-13	Skin_Not_Sun_Exposed_Suprapubic
chr1	150308308	150308309	rs142893220	ENSG00000163131	C/T	4.09033e-08	3.07649e-21	Skin_Sun_Exposed_Lower_leg
chr1	150308308	150308309	rs142893220	ENSG00000163131	C/T	7.30764e-06	1.18395e-14	Stomach
chr1	150308918	150308919	rs72696824	ENSG00000163131	A/G	2.05569e-11	1.3658e-21	Adipose_Subcutaneous
chr1	150308918	150308919	rs72696824	ENSG00000163131	A/G	7.677e-05	3.55487e-12	Adipose_Visceral_Omentum
chr1	150308918	150308919	rs72696824	ENSG00000163131	A/G	7.81023e-05	1.25038e-10	Adrenal_Gland
chr1	150308918	150308919	rs72696824	ENSG00000118292	A/G	9.13179e-05	1.68824e-28	Artery_Tibial
chr1	150308918	150308919	rs72696824	ENSG00000163131	A/G	9.14186e-11	1.53443e-24	Artery_Tibial
chr1	150308918	150308919	rs72696824	ENSG00000163131	A/G	2.90006e-06	7.28277e-34	Cells_Cultured_fibroblasts
chr1	150308918	150308919	rs72696824	ENSG00000163131	A/G	3.83718e-06	1.33253e-06	Colon_Sigmoid
chr1	150308918	150308919	rs72696824	ENSG00000163131	A/G	1.58672e-05	7.7919e-11	Colon_Transverse
chr1	150308918	150308919	rs72696824	ENSG00000118292	A/G	2.99423e-05	3.85142e-09	Esophagus_Gastroesophageal_Junction
chr1	150308918	150308919	rs72696824	ENSG00000163131	A/G	1.16054e-07	3.66946e-18	Esophagus_Muscularis
chr1	150308918	150308919	rs72696824	ENSG00000163131	A/G	5.54321e-06	3.85021e-18	Heart_Atrial_Appendage
chr1	150308918	150308919	rs72696824	ENSG00000163131	A/G	3.65049e-05	9.52025e-11	Heart_Left_Ventricle
chr1	150308918	150308919	rs72696824	ENSG00000163131	A/G	3.01455e-08	2.34332e-13	Lung
chr1	150308918	150308919	rs72696824	ENSG00000163131	A/G	2.30993e-06	1.89071e-23	Muscle_Skeletal
chr1	150308918	150308919	rs72696824	ENSG00000163131	A/G	2.52545e-06	1.44032e-18	Nerve_Tibial
chr1	150308918	150308919	rs72696824	ENSG00000163131	A/G	1.95547e-05	1.38324e-13	Skin_Not_Sun_Exposed_Suprapubic
chr1	150308918	150308919	rs72696824	ENSG00000163131	A/G	4.09033e-08	3.07649e-21	Skin_Sun_Exposed_Lower_leg
chr1	150308918	150308919	rs72696824	ENSG00000163131	A/G	7.30764e-06	1.18395e-14	Stomach
chr1	150308957	150308958	rs116780502	ENSG00000163131	G/T	2.05569e-11	1.3658e-21	Adipose_Subcutaneous
chr1	150308957	150308958	rs116780502	ENSG00000163131	G/T	7.677e-05	3.55487e-12	Adipose_Visceral_Omentum
chr1	150308957	150308958	rs116780502	ENSG00000163131	G/T	7.81023e-05	1.25038e-10	Adrenal_Gland
chr1	150308957	150308958	rs116780502	ENSG00000118292	G/T	9.13179e-05	1.68824e-28	Artery_Tibial
chr1	150308957	150308958	rs116780502	ENSG00000163131	G/T	9.14186e-11	1.53443e-24	Artery_Tibial
chr1	150308957	150308958	rs116780502	ENSG00000163131	G/T	2.90006e-06	7.28277e-34	Cells_Cultured_fibroblasts
chr1	150308957	150308958	rs116780502	ENSG00000163131	G/T	3.83718e-06	1.33253e-06	Colon_Sigmoid
chr1	150308957	150308958	rs116780502	ENSG00000163131	G/T	1.58672e-05	7.7919e-11	Colon_Transverse
chr1	150308957	150308958	rs116780502	ENSG00000118292	G/T	2.99423e-05	3.85142e-09	Esophagus_Gastroesophageal_Junction
chr1	150308957	150308958	rs116780502	ENSG00000163131	G/T	1.16054e-07	3.66946e-18	Esophagus_Muscularis
chr1	150308957	150308958	rs116780502	ENSG00000163131	G/T	5.54321e-06	3.85021e-18	Heart_Atrial_Appendage
chr1	150308957	150308958	rs116780502	ENSG00000163131	G/T	3.65049e-05	9.52025e-11	Heart_Left_Ventricle
chr1	150308957	150308958	rs116780502	ENSG00000163131	G/T	3.01455e-08	2.34332e-13	Lung
chr1	150308957	150308958	rs116780502	ENSG00000163131	G/T	2.30993e-06	1.89071e-23	Muscle_Skeletal
chr1	150308957	150308958	rs116780502	ENSG00000163131	G/T	2.52545e-06	1.44032e-18	Nerve_Tibial
chr1	150308957	150308958	rs116780502	ENSG00000163131	G/T	1.95547e-05	1.38324e-13	Skin_Not_Sun_Exposed_Suprapubic
chr1	150308957	150308958	rs116780502	ENSG00000163131	G/T	4.09033e-08	3.07649e-21	Skin_Sun_Exposed_Lower_leg
chr1	150308957	150308958	rs116780502	ENSG00000163131	G/T	7.30764e-06	1.18395e-14	Stomach
chr1	150311889	150311890	rs28560019	ENSG00000163131	T/G	2.05569e-11	1.3658e-21	Adipose_Subcutaneous
chr1	150311889	150311890	rs28560019	ENSG00000163131	T/G	7.677e-05	3.55487e-12	Adipose_Visceral_Omentum
chr1	150311889	150311890	rs28560019	ENSG00000163131	T/G	7.81023e-05	1.25038e-10	Adrenal_Gland
chr1	150311889	150311890	rs28560019	ENSG00000118292	T/G	9.13179e-05	1.68824e-28	Artery_Tibial
chr1	150311889	150311890	rs28560019	ENSG00000163131	T/G	9.14186e-11	1.53443e-24	Artery_Tibial
chr1	150311889	150311890	rs28560019	ENSG00000163131	T/G	2.90006e-06	7.28277e-34	Cells_Cultured_fibroblasts
chr1	150311889	150311890	rs28560019	ENSG00000163131	T/G	3.83718e-06	1.33253e-06	Colon_Sigmoid
chr1	150311889	150311890	rs28560019	ENSG00000163131	T/G	1.58672e-05	7.7919e-11	Colon_Transverse
chr1	150311889	150311890	rs28560019	ENSG00000118292	T/G	2.99423e-05	3.85142e-09	Esophagus_Gastroesophageal_Junction
chr1	150311889	150311890	rs28560019	ENSG00000163131	T/G	1.16054e-07	3.66946e-18	Esophagus_Muscularis
chr1	150311889	150311890	rs28560019	ENSG00000163131	T/G	5.54321e-06	3.85021e-18	Heart_Atrial_Appendage
chr1	150311889	150311890	rs28560019	ENSG00000163131	T/G	3.65049e-05	9.52025e-11	Heart_Left_Ventricle
chr1	150311889	150311890	rs28560019	ENSG00000163131	T/G	3.01455e-08	2.34332e-13	Lung
chr1	150311889	150311890	rs28560019	ENSG00000163131	T/G	2.30993e-06	1.89071e-23	Muscle_Skeletal
chr1	150311889	150311890	rs28560019	ENSG00000163131	T/G	2.52545e-06	1.44032e-18	Nerve_Tibial
chr1	150311889	150311890	rs28560019	ENSG00000163131	T/G	1.95547e-05	1.38324e-13	Skin_Not_Sun_Exposed_Suprapubic
chr1	150311889	150311890	rs28560019	ENSG00000163131	T/G	4.09033e-08	3.07649e-21	Skin_Sun_Exposed_Lower_leg
chr1	150311889	150311890	rs28560019	ENSG00000163131	T/G	7.30764e-06	1.18395e-14	Stomach
chr1	150319891	150319892	rs55973252	ENSG00000163131	T/C	2.05569e-11	1.3658e-21	Adipose_Subcutaneous
chr1	150319891	150319892	rs55973252	ENSG00000163131	T/C	7.677e-05	3.55487e-12	Adipose_Visceral_Omentum
chr1	150319891	150319892	rs55973252	ENSG00000163131	T/C	7.81023e-05	1.25038e-10	Adrenal_Gland
chr1	150319891	150319892	rs55973252	ENSG00000118292	T/C	9.13179e-05	1.68824e-28	Artery_Tibial
chr1	150319891	150319892	rs55973252	ENSG00000163131	T/C	9.14186e-11	1.53443e-24	Artery_Tibial
chr1	150319891	150319892	rs55973252	ENSG00000163131	T/C	2.90006e-06	7.28277e-34	Cells_Cultured_fibroblasts
chr1	150319891	150319892	rs55973252	ENSG00000163131	T/C	3.83718e-06	1.33253e-06	Colon_Sigmoid
chr1	150319891	150319892	rs55973252	ENSG00000163131	T/C	1.58672e-05	7.7919e-11	Colon_Transverse
chr1	150319891	150319892	rs55973252	ENSG00000118292	T/C	2.99423e-05	3.85142e-09	Esophagus_Gastroesophageal_Junction
chr1	150319891	150319892	rs55973252	ENSG00000163131	T/C	1.16054e-07	3.66946e-18	Esophagus_Muscularis
chr1	150319891	150319892	rs55973252	ENSG00000163131	T/C	5.54321e-06	3.85021e-18	Heart_Atrial_Appendage
chr1	150319891	150319892	rs55973252	ENSG00000163131	T/C	3.65049e-05	9.52025e-11	Heart_Left_Ventricle
chr1	150319891	150319892	rs55973252	ENSG00000163131	T/C	3.01455e-08	2.34332e-13	Lung
chr1	150319891	150319892	rs55973252	ENSG00000163131	T/C	2.30993e-06	1.89071e-23	Muscle_Skeletal
chr1	150319891	150319892	rs55973252	ENSG00000163131	T/C	2.52545e-06	1.44032e-18	Nerve_Tibial
chr1	150319891	150319892	rs55973252	ENSG00000163131	T/C	1.95547e-05	1.38324e-13	Skin_Not_Sun_Exposed_Suprapubic
chr1	150319891	150319892	rs55973252	ENSG00000163131	T/C	4.09033e-08	3.07649e-21	Skin_Sun_Exposed_Lower_leg
chr1	150319891	150319892	rs55973252	ENSG00000163131	T/C	7.30764e-06	1.18395e-14	Stomach
chr1	150327454	150327455	rs11587837	ENSG00000163131	G/A	1.54224e-11	1.3658e-21	Adipose_Subcutaneous
chr1	150327454	150327455	rs11587837	ENSG00000163131	G/A	0.000102421	3.55487e-12	Adipose_Visceral_Omentum
chr1	150327454	150327455	rs11587837	ENSG00000163131	G/A	7.81023e-05	1.25038e-10	Adrenal_Gland
chr1	150327454	150327455	rs11587837	ENSG00000118292	G/A	9.13179e-05	1.68824e-28	Artery_Tibial
chr1	150327454	150327455	rs11587837	ENSG00000163131	G/A	9.14186e-11	1.53443e-24	Artery_Tibial
chr1	150327454	150327455	rs11587837	ENSG00000163131	G/A	2.90006e-06	7.28277e-34	Cells_Cultured_fibroblasts
chr1	150327454	150327455	rs11587837	ENSG00000163131	G/A	3.83718e-06	1.33253e-06	Colon_Sigmoid
chr1	150327454	150327455	rs11587837	ENSG00000163131	G/A	1.58672e-05	7.7919e-11	Colon_Transverse
chr1	150327454	150327455	rs11587837	ENSG00000118292	G/A	2.99423e-05	3.85142e-09	Esophagus_Gastroesophageal_Junction
chr1	150327454	150327455	rs11587837	ENSG00000163131	G/A	1.16054e-07	3.66946e-18	Esophagus_Muscularis
chr1	150327454	150327455	rs11587837	ENSG00000163131	G/A	5.54321e-06	3.85021e-18	Heart_Atrial_Appendage
chr1	150327454	150327455	rs11587837	ENSG00000163131	G/A	3.65049e-05	9.52025e-11	Heart_Left_Ventricle
chr1	150327454	150327455	rs11587837	ENSG00000163131	G/A	3.01455e-08	2.34332e-13	Lung
chr1	150327454	150327455	rs11587837	ENSG00000163131	G/A	2.34133e-06	1.89071e-23	Muscle_Skeletal
chr1	150327454	150327455	rs11587837	ENSG00000163131	G/A	2.52545e-06	1.44032e-18	Nerve_Tibial
chr1	150327454	150327455	rs11587837	ENSG00000163131	G/A	1.68057e-05	1.38324e-13	Skin_Not_Sun_Exposed_Suprapubic
chr1	150327454	150327455	rs11587837	ENSG00000163131	G/A	3.06527e-08	3.07649e-21	Skin_Sun_Exposed_Lower_leg
chr1	150327454	150327455	rs11587837	ENSG00000163131	G/A	7.30764e-06	1.18395e-14	Stomach
chr1	150331231	150331232	rs12142331	ENSG00000163131	A/G	2.05569e-11	1.3658e-21	Adipose_Subcutaneous
chr1	150331231	150331232	rs12142331	ENSG00000163131	A/G	7.677e-05	3.55487e-12	Adipose_Visceral_Omentum
chr1	150331231	150331232	rs12142331	ENSG00000163131	A/G	7.81023e-05	1.25038e-10	Adrenal_Gland
chr1	150331231	150331232	rs12142331	ENSG00000118292	A/G	9.13179e-05	1.68824e-28	Artery_Tibial
chr1	150331231	150331232	rs12142331	ENSG00000163131	A/G	9.14186e-11	1.53443e-24	Artery_Tibial
chr1	150331231	150331232	rs12142331	ENSG00000163131	A/G	2.90006e-06	7.28277e-34	Cells_Cultured_fibroblasts
chr1	150331231	150331232	rs12142331	ENSG00000163131	A/G	3.83718e-06	1.33253e-06	Colon_Sigmoid
chr1	150331231	150331232	rs12142331	ENSG00000163131	A/G	1.58672e-05	7.7919e-11	Colon_Transverse
chr1	150331231	150331232	rs12142331	ENSG00000118292	A/G	2.99423e-05	3.85142e-09	Esophagus_Gastroesophageal_Junction
chr1	150331231	150331232	rs12142331	ENSG00000163131	A/G	1.16054e-07	3.66946e-18	Esophagus_Muscularis
chr1	150331231	150331232	rs12142331	ENSG00000163131	A/G	5.54321e-06	3.85021e-18	Heart_Atrial_Appendage
chr1	150331231	150331232	rs12142331	ENSG00000163131	A/G	3.65049e-05	9.52025e-11	Heart_Left_Ventricle
chr1	150331231	150331232	rs12142331	ENSG00000163131	A/G	3.01455e-08	2.34332e-13	Lung
chr1	150331231	150331232	rs12142331	ENSG00000163131	A/G	2.30993e-06	1.89071e-23	Muscle_Skeletal
chr1	150331231	150331232	rs12142331	ENSG00000163131	A/G	2.52545e-06	1.44032e-18	Nerve_Tibial
chr1	150331231	150331232	rs12142331	ENSG00000163131	A/G	1.95547e-05	1.38324e-13	Skin_Not_Sun_Exposed_Suprapubic
chr1	150331231	150331232	rs12142331	ENSG00000163131	A/G	4.09033e-08	3.07649e-21	Skin_Sun_Exposed_Lower_leg
chr1	150331231	150331232	rs12142331	ENSG00000163131	A/G	7.30764e-06	1.18395e-14	Stomach
chr1	150337288	150337289	rs72696841	ENSG00000163131	G/T	2.05569e-11	1.3658e-21	Adipose_Subcutaneous
chr1	150337288	150337289	rs72696841	ENSG00000163131	G/T	7.677e-05	3.55487e-12	Adipose_Visceral_Omentum
chr1	150337288	150337289	rs72696841	ENSG00000163131	G/T	7.81023e-05	1.25038e-10	Adrenal_Gland
chr1	150337288	150337289	rs72696841	ENSG00000118292	G/T	9.13179e-05	1.68824e-28	Artery_Tibial
chr1	150337288	150337289	rs72696841	ENSG00000163131	G/T	9.14186e-11	1.53443e-24	Artery_Tibial
chr1	150337288	150337289	rs72696841	ENSG00000163131	G/T	2.90006e-06	7.28277e-34	Cells_Cultured_fibroblasts
chr1	150337288	150337289	rs72696841	ENSG00000163131	G/T	3.83718e-06	1.33253e-06	Colon_Sigmoid
chr1	150337288	150337289	rs72696841	ENSG00000163131	G/T	1.58672e-05	7.7919e-11	Colon_Transverse
chr1	150337288	150337289	rs72696841	ENSG00000118292	G/T	2.99423e-05	3.85142e-09	Esophagus_Gastroesophageal_Junction
chr1	150337288	150337289	rs72696841	ENSG00000163131	G/T	1.16054e-07	3.66946e-18	Esophagus_Muscularis
chr1	150337288	150337289	rs72696841	ENSG00000163131	G/T	5.54321e-06	3.85021e-18	Heart_Atrial_Appendage
chr1	150337288	150337289	rs72696841	ENSG00000163131	G/T	3.65049e-05	9.52025e-11	Heart_Left_Ventricle
chr1	150337288	150337289	rs72696841	ENSG00000163131	G/T	3.01455e-08	2.34332e-13	Lung
chr1	150337288	150337289	rs72696841	ENSG00000163131	G/T	2.30993e-06	1.89071e-23	Muscle_Skeletal
chr1	150337288	150337289	rs72696841	ENSG00000163131	G/T	2.52545e-06	1.44032e-18	Nerve_Tibial
chr1	150337288	150337289	rs72696841	ENSG00000163131	G/T	1.95547e-05	1.38324e-13	Skin_Not_Sun_Exposed_Suprapubic
chr1	150337288	150337289	rs72696841	ENSG00000163131	G/T	4.09033e-08	3.07649e-21	Skin_Sun_Exposed_Lower_leg
chr1	150337288	150337289	rs72696841	ENSG00000163131	G/T	7.30764e-06	1.18395e-14	Stomach
chr1	150346086	150346087	rs11579341	ENSG00000163131	A/C	2.05569e-11	1.3658e-21	Adipose_Subcutaneous
chr1	150346086	150346087	rs11579341	ENSG00000163131	A/C	7.677e-05	3.55487e-12	Adipose_Visceral_Omentum
chr1	150346086	150346087	rs11579341	ENSG00000163131	A/C	7.81023e-05	1.25038e-10	Adrenal_Gland
chr1	150346086	150346087	rs11579341	ENSG00000118292	A/C	9.13179e-05	1.68824e-28	Artery_Tibial
chr1	150346086	150346087	rs11579341	ENSG00000163131	A/C	9.14186e-11	1.53443e-24	Artery_Tibial
chr1	150346086	150346087	rs11579341	ENSG00000163131	A/C	2.90006e-06	7.28277e-34	Cells_Cultured_fibroblasts
chr1	150346086	150346087	rs11579341	ENSG00000163131	A/C	3.83718e-06	1.33253e-06	Colon_Sigmoid
chr1	150346086	150346087	rs11579341	ENSG00000163131	A/C	1.58672e-05	7.7919e-11	Colon_Transverse
chr1	150346086	150346087	rs11579341	ENSG00000118292	A/C	2.99423e-05	3.85142e-09	Esophagus_Gastroesophageal_Junction
chr1	150346086	150346087	rs11579341	ENSG00000163131	A/C	1.16054e-07	3.66946e-18	Esophagus_Muscularis
chr1	150346086	150346087	rs11579341	ENSG00000163131	A/C	5.54321e-06	3.85021e-18	Heart_Atrial_Appendage
chr1	150346086	150346087	rs11579341	ENSG00000163131	A/C	3.65049e-05	9.52025e-11	Heart_Left_Ventricle
chr1	150346086	150346087	rs11579341	ENSG00000163131	A/C	3.01455e-08	2.34332e-13	Lung
chr1	150346086	150346087	rs11579341	ENSG00000163131	A/C	2.30993e-06	1.89071e-23	Muscle_Skeletal
chr1	150346086	150346087	rs11579341	ENSG00000163131	A/C	2.52545e-06	1.44032e-18	Nerve_Tibial
chr1	150346086	150346087	rs11579341	ENSG00000163131	A/C	1.95547e-05	1.38324e-13	Skin_Not_Sun_Exposed_Suprapubic
chr1	150346086	150346087	rs11579341	ENSG00000163131	A/C	4.09033e-08	3.07649e-21	Skin_Sun_Exposed_Lower_leg
chr1	150346086	150346087	rs11579341	ENSG00000163131	A/C	7.30764e-06	1.18395e-14	Stomach
chr1	150349861	150349862	rs140754090	ENSG00000163131	G/A	2.05569e-11	1.3658e-21	Adipose_Subcutaneous
chr1	150349861	150349862	rs140754090	ENSG00000163131	G/A	7.677e-05	3.55487e-12	Adipose_Visceral_Omentum
chr1	150349861	150349862	rs140754090	ENSG00000163131	G/A	7.81023e-05	1.25038e-10	Adrenal_Gland
chr1	150349861	150349862	rs140754090	ENSG00000118292	G/A	9.13179e-05	1.68824e-28	Artery_Tibial
chr1	150349861	150349862	rs140754090	ENSG00000163131	G/A	9.14186e-11	1.53443e-24	Artery_Tibial
chr1	150349861	150349862	rs140754090	ENSG00000163131	G/A	2.90006e-06	7.28277e-34	Cells_Cultured_fibroblasts
chr1	150349861	150349862	rs140754090	ENSG00000163131	G/A	3.83718e-06	1.33253e-06	Colon_Sigmoid
chr1	150349861	150349862	rs140754090	ENSG00000163131	G/A	1.58672e-05	7.7919e-11	Colon_Transverse
chr1	150349861	150349862	rs140754090	ENSG00000118292	G/A	2.99423e-05	3.85142e-09	Esophagus_Gastroesophageal_Junction
chr1	150349861	150349862	rs140754090	ENSG00000163131	G/A	1.16054e-07	3.66946e-18	Esophagus_Muscularis
chr1	150349861	150349862	rs140754090	ENSG00000163131	G/A	5.54321e-06	3.85021e-18	Heart_Atrial_Appendage
chr1	150349861	150349862	rs140754090	ENSG00000163131	G/A	3.65049e-05	9.52025e-11	Heart_Left_Ventricle
chr1	150349861	150349862	rs140754090	ENSG00000163131	G/A	3.01455e-08	2.34332e-13	Lung
chr1	150349861	150349862	rs140754090	ENSG00000163131	G/A	2.30993e-06	1.89071e-23	Muscle_Skeletal
chr1	150349861	150349862	rs140754090	ENSG00000163131	G/A	2.52545e-06	1.44032e-18	Nerve_Tibial
chr1	150349861	150349862	rs140754090	ENSG00000163131	G/A	1.95547e-05	1.38324e-13	Skin_Not_Sun_Exposed_Suprapubic
chr1	150349861	150349862	rs140754090	ENSG00000163131	G/A	4.09033e-08	3.07649e-21	Skin_Sun_Exposed_Lower_leg
chr1	150349861	150349862	rs140754090	ENSG00000163131	G/A	7.30764e-06	1.18395e-14	Stomach
chr1	150350926	150350927	rs12120867	ENSG00000163131	C/T	2.05569e-11	1.3658e-21	Adipose_Subcutaneous
chr1	150350926	150350927	rs12120867	ENSG00000163131	C/T	7.677e-05	3.55487e-12	Adipose_Visceral_Omentum
chr1	150350926	150350927	rs12120867	ENSG00000163131	C/T	7.81023e-05	1.25038e-10	Adrenal_Gland
chr1	150350926	150350927	rs12120867	ENSG00000118292	C/T	9.13179e-05	1.68824e-28	Artery_Tibial
chr1	150350926	150350927	rs12120867	ENSG00000163131	C/T	9.14186e-11	1.53443e-24	Artery_Tibial
chr1	150350926	150350927	rs12120867	ENSG00000163131	C/T	2.90006e-06	7.28277e-34	Cells_Cultured_fibroblasts
chr1	150350926	150350927	rs12120867	ENSG00000163131	C/T	3.83718e-06	1.33253e-06	Colon_Sigmoid
chr1	150350926	150350927	rs12120867	ENSG00000163131	C/T	1.58672e-05	7.7919e-11	Colon_Transverse
chr1	150350926	150350927	rs12120867	ENSG00000118292	C/T	2.99423e-05	3.85142e-09	Esophagus_Gastroesophageal_Junction
chr1	150350926	150350927	rs12120867	ENSG00000163131	C/T	1.16054e-07	3.66946e-18	Esophagus_Muscularis
chr1	150350926	150350927	rs12120867	ENSG00000163131	C/T	5.54321e-06	3.85021e-18	Heart_Atrial_Appendage
chr1	150350926	150350927	rs12120867	ENSG00000163131	C/T	3.65049e-05	9.52025e-11	Heart_Left_Ventricle
chr1	150350926	150350927	rs12120867	ENSG00000163131	C/T	3.01455e-08	2.34332e-13	Lung
chr1	150350926	150350927	rs12120867	ENSG00000163131	C/T	2.30993e-06	1.89071e-23	Muscle_Skeletal
chr1	150350926	150350927	rs12120867	ENSG00000163131	C/T	2.52545e-06	1.44032e-18	Nerve_Tibial
chr1	150350926	150350927	rs12120867	ENSG00000163131	C/T	1.95547e-05	1.38324e-13	Skin_Not_Sun_Exposed_Suprapubic
chr1	150350926	150350927	rs12120867	ENSG00000163131	C/T	4.09033e-08	3.07649e-21	Skin_Sun_Exposed_Lower_leg
chr1	150350926	150350927	rs12120867	ENSG00000163131	C/T	7.30764e-06	1.18395e-14	Stomach
chr1	150353049	150353050	rs12123044	ENSG00000163131	C/T	2.05569e-11	1.3658e-21	Adipose_Subcutaneous
chr1	150353049	150353050	rs12123044	ENSG00000163131	C/T	7.677e-05	3.55487e-12	Adipose_Visceral_Omentum
chr1	150353049	150353050	rs12123044	ENSG00000163131	C/T	7.81023e-05	1.25038e-10	Adrenal_Gland
chr1	150353049	150353050	rs12123044	ENSG00000118292	C/T	9.13179e-05	1.68824e-28	Artery_Tibial
chr1	150353049	150353050	rs12123044	ENSG00000163131	C/T	9.14186e-11	1.53443e-24	Artery_Tibial
chr1	150353049	150353050	rs12123044	ENSG00000163131	C/T	2.90006e-06	7.28277e-34	Cells_Cultured_fibroblasts
chr1	150353049	150353050	rs12123044	ENSG00000163131	C/T	3.83718e-06	1.33253e-06	Colon_Sigmoid
chr1	150353049	150353050	rs12123044	ENSG00000163131	C/T	1.58672e-05	7.7919e-11	Colon_Transverse
chr1	150353049	150353050	rs12123044	ENSG00000118292	C/T	2.99423e-05	3.85142e-09	Esophagus_Gastroesophageal_Junction
chr1	150353049	150353050	rs12123044	ENSG00000163131	C/T	1.16054e-07	3.66946e-18	Esophagus_Muscularis
chr1	150353049	150353050	rs12123044	ENSG00000163131	C/T	5.54321e-06	3.85021e-18	Heart_Atrial_Appendage
chr1	150353049	150353050	rs12123044	ENSG00000163131	C/T	3.65049e-05	9.52025e-11	Heart_Left_Ventricle
chr1	150353049	150353050	rs12123044	ENSG00000163131	C/T	3.01455e-08	2.34332e-13	Lung
chr1	150353049	150353050	rs12123044	ENSG00000163131	C/T	2.30993e-06	1.89071e-23	Muscle_Skeletal
chr1	150353049	150353050	rs12123044	ENSG00000163131	C/T	2.52545e-06	1.44032e-18	Nerve_Tibial
chr1	150353049	150353050	rs12123044	ENSG00000163131	C/T	1.95547e-05	1.38324e-13	Skin_Not_Sun_Exposed_Suprapubic
chr1	150353049	150353050	rs12123044	ENSG00000163131	C/T	4.09033e-08	3.07649e-21	Skin_Sun_Exposed_Lower_leg
chr1	150353049	150353050	rs12123044	ENSG00000163131	C/T	7.30764e-06	1.18395e-14	Stomach
chr1	150354577	150354578	rs11578585	ENSG00000163131	G/A	2.05569e-11	1.3658e-21	Adipose_Subcutaneous
chr1	150354577	150354578	rs11578585	ENSG00000163131	G/A	7.677e-05	3.55487e-12	Adipose_Visceral_Omentum
chr1	150354577	150354578	rs11578585	ENSG00000163131	G/A	7.81023e-05	1.25038e-10	Adrenal_Gland
chr1	150354577	150354578	rs11578585	ENSG00000118292	G/A	9.13179e-05	1.68824e-28	Artery_Tibial
chr1	150354577	150354578	rs11578585	ENSG00000163131	G/A	9.14186e-11	1.53443e-24	Artery_Tibial
chr1	150354577	150354578	rs11578585	ENSG00000163131	G/A	2.90006e-06	7.28277e-34	Cells_Cultured_fibroblasts
chr1	150354577	150354578	rs11578585	ENSG00000163131	G/A	3.83718e-06	1.33253e-06	Colon_Sigmoid
chr1	150354577	150354578	rs11578585	ENSG00000163131	G/A	1.58672e-05	7.7919e-11	Colon_Transverse
chr1	150354577	150354578	rs11578585	ENSG00000118292	G/A	2.99423e-05	3.85142e-09	Esophagus_Gastroesophageal_Junction
chr1	150354577	150354578	rs11578585	ENSG00000163131	G/A	1.16054e-07	3.66946e-18	Esophagus_Muscularis
chr1	150354577	150354578	rs11578585	ENSG00000163131	G/A	5.54321e-06	3.85021e-18	Heart_Atrial_Appendage
chr1	150354577	150354578	rs11578585	ENSG00000163131	G/A	3.65049e-05	9.52025e-11	Heart_Left_Ventricle
chr1	150354577	150354578	rs11578585	ENSG00000163131	G/A	3.01455e-08	2.34332e-13	Lung
chr1	150354577	150354578	rs11578585	ENSG00000163131	G/A	2.30993e-06	1.89071e-23	Muscle_Skeletal
chr1	150354577	150354578	rs11578585	ENSG00000163131	G/A	2.52545e-06	1.44032e-18	Nerve_Tibial
chr1	150354577	150354578	rs11578585	ENSG00000163131	G/A	1.95547e-05	1.38324e-13	Skin_Not_Sun_Exposed_Suprapubic
chr1	150354577	150354578	rs11578585	ENSG00000163131	G/A	4.09033e-08	3.07649e-21	Skin_Sun_Exposed_Lower_leg
chr1	150354577	150354578	rs11578585	ENSG00000163131	G/A	7.30764e-06	1.18395e-14	Stomach
chr1	150355624	150355625	rs2133128	ENSG00000163131	A/G	2.05569e-11	1.3658e-21	Adipose_Subcutaneous
chr1	150355624	150355625	rs2133128	ENSG00000163131	A/G	7.677e-05	3.55487e-12	Adipose_Visceral_Omentum
chr1	150355624	150355625	rs2133128	ENSG00000163131	A/G	7.81023e-05	1.25038e-10	Adrenal_Gland
chr1	150355624	150355625	rs2133128	ENSG00000118292	A/G	9.13179e-05	1.68824e-28	Artery_Tibial
chr1	150355624	150355625	rs2133128	ENSG00000163131	A/G	9.14186e-11	1.53443e-24	Artery_Tibial
chr1	150355624	150355625	rs2133128	ENSG00000163131	A/G	2.90006e-06	7.28277e-34	Cells_Cultured_fibroblasts
chr1	150355624	150355625	rs2133128	ENSG00000163131	A/G	3.83718e-06	1.33253e-06	Colon_Sigmoid
chr1	150355624	150355625	rs2133128	ENSG00000163131	A/G	1.58672e-05	7.7919e-11	Colon_Transverse
chr1	150355624	150355625	rs2133128	ENSG00000118292	A/G	2.99423e-05	3.85142e-09	Esophagus_Gastroesophageal_Junction
chr1	150355624	150355625	rs2133128	ENSG00000163131	A/G	1.16054e-07	3.66946e-18	Esophagus_Muscularis
chr1	150355624	150355625	rs2133128	ENSG00000163131	A/G	5.54321e-06	3.85021e-18	Heart_Atrial_Appendage
chr1	150355624	150355625	rs2133128	ENSG00000163131	A/G	3.65049e-05	9.52025e-11	Heart_Left_Ventricle
chr1	150355624	150355625	rs2133128	ENSG00000163131	A/G	3.01455e-08	2.34332e-13	Lung
chr1	150355624	150355625	rs2133128	ENSG00000163131	A/G	2.30993e-06	1.89071e-23	Muscle_Skeletal
chr1	150355624	150355625	rs2133128	ENSG00000163131	A/G	2.52545e-06	1.44032e-18	Nerve_Tibial
chr1	150355624	150355625	rs2133128	ENSG00000163131	A/G	1.95547e-05	1.38324e-13	Skin_Not_Sun_Exposed_Suprapubic
chr1	150355624	150355625	rs2133128	ENSG00000163131	A/G	4.09033e-08	3.07649e-21	Skin_Sun_Exposed_Lower_leg
chr1	150355624	150355625	rs2133128	ENSG00000163131	A/G	7.30764e-06	1.18395e-14	Stomach
chr1	150357776	150357777	rs72696848	ENSG00000163131	C/A	2.05569e-11	1.3658e-21	Adipose_Subcutaneous
chr1	150357776	150357777	rs72696848	ENSG00000163131	C/A	7.677e-05	3.55487e-12	Adipose_Visceral_Omentum
chr1	150357776	150357777	rs72696848	ENSG00000163131	C/A	7.81023e-05	1.25038e-10	Adrenal_Gland
chr1	150357776	150357777	rs72696848	ENSG00000118292	C/A	9.13179e-05	1.68824e-28	Artery_Tibial
chr1	150357776	150357777	rs72696848	ENSG00000163131	C/A	9.14186e-11	1.53443e-24	Artery_Tibial
chr1	150357776	150357777	rs72696848	ENSG00000163131	C/A	2.90006e-06	7.28277e-34	Cells_Cultured_fibroblasts
chr1	150357776	150357777	rs72696848	ENSG00000163131	C/A	3.83718e-06	1.33253e-06	Colon_Sigmoid
chr1	150357776	150357777	rs72696848	ENSG00000163131	C/A	1.58672e-05	7.7919e-11	Colon_Transverse
chr1	150357776	150357777	rs72696848	ENSG00000118292	C/A	2.99423e-05	3.85142e-09	Esophagus_Gastroesophageal_Junction
chr1	150357776	150357777	rs72696848	ENSG00000163131	C/A	1.16054e-07	3.66946e-18	Esophagus_Muscularis
chr1	150357776	150357777	rs72696848	ENSG00000163131	C/A	5.54321e-06	3.85021e-18	Heart_Atrial_Appendage
chr1	150357776	150357777	rs72696848	ENSG00000163131	C/A	3.65049e-05	9.52025e-11	Heart_Left_Ventricle
chr1	150357776	150357777	rs72696848	ENSG00000163131	C/A	3.01455e-08	2.34332e-13	Lung
chr1	150357776	150357777	rs72696848	ENSG00000163131	C/A	2.30993e-06	1.89071e-23	Muscle_Skeletal
chr1	150357776	150357777	rs72696848	ENSG00000163131	C/A	2.52545e-06	1.44032e-18	Nerve_Tibial
chr1	150357776	150357777	rs72696848	ENSG00000163131	C/A	1.95547e-05	1.38324e-13	Skin_Not_Sun_Exposed_Suprapubic
chr1	150357776	150357777	rs72696848	ENSG00000163131	C/A	4.09033e-08	3.07649e-21	Skin_Sun_Exposed_Lower_leg
chr1	150357776	150357777	rs72696848	ENSG00000163131	C/A	7.30764e-06	1.18395e-14	Stomach
chr1	150359423	150359424	rs11582835	ENSG00000163131	C/T	2.05569e-11	1.3658e-21	Adipose_Subcutaneous
chr1	150359423	150359424	rs11582835	ENSG00000163131	C/T	7.677e-05	3.55487e-12	Adipose_Visceral_Omentum
chr1	150359423	150359424	rs11582835	ENSG00000163131	C/T	7.81023e-05	1.25038e-10	Adrenal_Gland
chr1	150359423	150359424	rs11582835	ENSG00000118292	C/T	9.13179e-05	1.68824e-28	Artery_Tibial
chr1	150359423	150359424	rs11582835	ENSG00000163131	C/T	9.14186e-11	1.53443e-24	Artery_Tibial
chr1	150359423	150359424	rs11582835	ENSG00000163131	C/T	2.90006e-06	7.28277e-34	Cells_Cultured_fibroblasts
chr1	150359423	150359424	rs11582835	ENSG00000163131	C/T	3.83718e-06	1.33253e-06	Colon_Sigmoid
chr1	150359423	150359424	rs11582835	ENSG00000163131	C/T	1.58672e-05	7.7919e-11	Colon_Transverse
chr1	150359423	150359424	rs11582835	ENSG00000118292	C/T	2.99423e-05	3.85142e-09	Esophagus_Gastroesophageal_Junction
chr1	150359423	150359424	rs11582835	ENSG00000163131	C/T	1.16054e-07	3.66946e-18	Esophagus_Muscularis
chr1	150359423	150359424	rs11582835	ENSG00000163131	C/T	5.54321e-06	3.85021e-18	Heart_Atrial_Appendage
chr1	150359423	150359424	rs11582835	ENSG00000163131	C/T	3.65049e-05	9.52025e-11	Heart_Left_Ventricle
chr1	150359423	150359424	rs11582835	ENSG00000163131	C/T	3.01455e-08	2.34332e-13	Lung
chr1	150359423	150359424	rs11582835	ENSG00000163131	C/T	2.30993e-06	1.89071e-23	Muscle_Skeletal
chr1	150359423	150359424	rs11582835	ENSG00000163131	C/T	2.52545e-06	1.44032e-18	Nerve_Tibial
chr1	150359423	150359424	rs11582835	ENSG00000163131	C/T	1.95547e-05	1.38324e-13	Skin_Not_Sun_Exposed_Suprapubic
chr1	150359423	150359424	rs11582835	ENSG00000163131	C/T	4.09033e-08	3.07649e-21	Skin_Sun_Exposed_Lower_leg
chr1	150359423	150359424	rs11582835	ENSG00000163131	C/T	7.30764e-06	1.18395e-14	Stomach
chr1	150362013	150362014	rs12128385	ENSG00000163131	A/G	2.05569e-11	1.3658e-21	Adipose_Subcutaneous
chr1	150362013	150362014	rs12128385	ENSG00000163131	A/G	7.677e-05	3.55487e-12	Adipose_Visceral_Omentum
chr1	150362013	150362014	rs12128385	ENSG00000163131	A/G	7.81023e-05	1.25038e-10	Adrenal_Gland
chr1	150362013	150362014	rs12128385	ENSG00000118292	A/G	9.13179e-05	1.68824e-28	Artery_Tibial
chr1	150362013	150362014	rs12128385	ENSG00000163131	A/G	9.14186e-11	1.53443e-24	Artery_Tibial
chr1	150362013	150362014	rs12128385	ENSG00000163131	A/G	2.90006e-06	7.28277e-34	Cells_Cultured_fibroblasts
chr1	150362013	150362014	rs12128385	ENSG00000163131	A/G	3.83718e-06	1.33253e-06	Colon_Sigmoid
chr1	150362013	150362014	rs12128385	ENSG00000163131	A/G	1.58672e-05	7.7919e-11	Colon_Transverse
chr1	150362013	150362014	rs12128385	ENSG00000118292	A/G	2.99423e-05	3.85142e-09	Esophagus_Gastroesophageal_Junction
chr1	150362013	150362014	rs12128385	ENSG00000163131	A/G	1.16054e-07	3.66946e-18	Esophagus_Muscularis
chr1	150362013	150362014	rs12128385	ENSG00000163131	A/G	5.54321e-06	3.85021e-18	Heart_Atrial_Appendage
chr1	150362013	150362014	rs12128385	ENSG00000163131	A/G	3.65049e-05	9.52025e-11	Heart_Left_Ventricle
chr1	150362013	150362014	rs12128385	ENSG00000163131	A/G	3.01455e-08	2.34332e-13	Lung
chr1	150362013	150362014	rs12128385	ENSG00000163131	A/G	2.30993e-06	1.89071e-23	Muscle_Skeletal
chr1	150362013	150362014	rs12128385	ENSG00000163131	A/G	2.52545e-06	1.44032e-18	Nerve_Tibial
chr1	150362013	150362014	rs12128385	ENSG00000163131	A/G	1.95547e-05	1.38324e-13	Skin_Not_Sun_Exposed_Suprapubic
chr1	150362013	150362014	rs12128385	ENSG00000163131	A/G	4.09033e-08	3.07649e-21	Skin_Sun_Exposed_Lower_leg
chr1	150362013	150362014	rs12128385	ENSG00000163131	A/G	7.30764e-06	1.18395e-14	Stomach
chr1	150363355	150363356	rs72696852	ENSG00000163131	A/G	2.05569e-11	1.3658e-21	Adipose_Subcutaneous
chr1	150363355	150363356	rs72696852	ENSG00000163131	A/G	7.677e-05	3.55487e-12	Adipose_Visceral_Omentum
chr1	150363355	150363356	rs72696852	ENSG00000163131	A/G	7.81023e-05	1.25038e-10	Adrenal_Gland
chr1	150363355	150363356	rs72696852	ENSG00000118292	A/G	9.13179e-05	1.68824e-28	Artery_Tibial
chr1	150363355	150363356	rs72696852	ENSG00000163131	A/G	9.14186e-11	1.53443e-24	Artery_Tibial
chr1	150363355	150363356	rs72696852	ENSG00000163131	A/G	2.90006e-06	7.28277e-34	Cells_Cultured_fibroblasts
chr1	150363355	150363356	rs72696852	ENSG00000163131	A/G	3.83718e-06	1.33253e-06	Colon_Sigmoid
chr1	150363355	150363356	rs72696852	ENSG00000163131	A/G	1.58672e-05	7.7919e-11	Colon_Transverse
chr1	150363355	150363356	rs72696852	ENSG00000118292	A/G	2.99423e-05	3.85142e-09	Esophagus_Gastroesophageal_Junction
chr1	150363355	150363356	rs72696852	ENSG00000163131	A/G	1.16054e-07	3.66946e-18	Esophagus_Muscularis
chr1	150363355	150363356	rs72696852	ENSG00000163131	A/G	5.54321e-06	3.85021e-18	Heart_Atrial_Appendage
chr1	150363355	150363356	rs72696852	ENSG00000163131	A/G	3.65049e-05	9.52025e-11	Heart_Left_Ventricle
chr1	150363355	150363356	rs72696852	ENSG00000163131	A/G	3.01455e-08	2.34332e-13	Lung
chr1	150363355	150363356	rs72696852	ENSG00000163131	A/G	2.30993e-06	1.89071e-23	Muscle_Skeletal
chr1	150363355	150363356	rs72696852	ENSG00000163131	A/G	2.52545e-06	1.44032e-18	Nerve_Tibial
chr1	150363355	150363356	rs72696852	ENSG00000163131	A/G	1.95547e-05	1.38324e-13	Skin_Not_Sun_Exposed_Suprapubic
chr1	150363355	150363356	rs72696852	ENSG00000163131	A/G	4.09033e-08	3.07649e-21	Skin_Sun_Exposed_Lower_leg
chr1	150363355	150363356	rs72696852	ENSG00000163131	A/G	7.30764e-06	1.18395e-14	Stomach
chr1	150364446	150364447	rs12126312	ENSG00000163131	G/A	2.05569e-11	1.3658e-21	Adipose_Subcutaneous
chr1	150364446	150364447	rs12126312	ENSG00000163131	G/A	7.677e-05	3.55487e-12	Adipose_Visceral_Omentum
chr1	150364446	150364447	rs12126312	ENSG00000163131	G/A	7.81023e-05	1.25038e-10	Adrenal_Gland
chr1	150364446	150364447	rs12126312	ENSG00000118292	G/A	9.13179e-05	1.68824e-28	Artery_Tibial
chr1	150364446	150364447	rs12126312	ENSG00000163131	G/A	9.14186e-11	1.53443e-24	Artery_Tibial
chr1	150364446	150364447	rs12126312	ENSG00000163131	G/A	2.90006e-06	7.28277e-34	Cells_Cultured_fibroblasts
chr1	150364446	150364447	rs12126312	ENSG00000163131	G/A	3.83718e-06	1.33253e-06	Colon_Sigmoid
chr1	150364446	150364447	rs12126312	ENSG00000163131	G/A	1.58672e-05	7.7919e-11	Colon_Transverse
chr1	150364446	150364447	rs12126312	ENSG00000118292	G/A	2.99423e-05	3.85142e-09	Esophagus_Gastroesophageal_Junction
chr1	150364446	150364447	rs12126312	ENSG00000163131	G/A	1.16054e-07	3.66946e-18	Esophagus_Muscularis
chr1	150364446	150364447	rs12126312	ENSG00000163131	G/A	5.54321e-06	3.85021e-18	Heart_Atrial_Appendage
chr1	150364446	150364447	rs12126312	ENSG00000163131	G/A	3.65049e-05	9.52025e-11	Heart_Left_Ventricle
chr1	150364446	150364447	rs12126312	ENSG00000163131	G/A	3.01455e-08	2.34332e-13	Lung
chr1	150364446	150364447	rs12126312	ENSG00000163131	G/A	2.30993e-06	1.89071e-23	Muscle_Skeletal
chr1	150364446	150364447	rs12126312	ENSG00000163131	G/A	2.52545e-06	1.44032e-18	Nerve_Tibial
chr1	150364446	150364447	rs12126312	ENSG00000163131	G/A	1.95547e-05	1.38324e-13	Skin_Not_Sun_Exposed_Suprapubic
chr1	150364446	150364447	rs12126312	ENSG00000163131	G/A	4.09033e-08	3.07649e-21	Skin_Sun_Exposed_Lower_leg
chr1	150364446	150364447	rs12126312	ENSG00000163131	G/A	7.30764e-06	1.18395e-14	Stomach
chr1	150364872	150364873	rs72696855	ENSG00000163131	G/A	1.06499e-11	1.3658e-21	Adipose_Subcutaneous
chr1	150364872	150364873	rs72696855	ENSG00000163131	G/A	9.50123e-05	3.55487e-12	Adipose_Visceral_Omentum
chr1	150364872	150364873	rs72696855	ENSG00000118292	G/A	0.000284655	1.68824e-28	Artery_Tibial
chr1	150364872	150364873	rs72696855	ENSG00000163131	G/A	8.46983e-11	1.53443e-24	Artery_Tibial
chr1	150364872	150364873	rs72696855	ENSG00000163131	G/A	9.99369e-07	7.28277e-34	Cells_Cultured_fibroblasts
chr1	150364872	150364873	rs72696855	ENSG00000163131	G/A	1.03678e-05	1.33253e-06	Colon_Sigmoid
chr1	150364872	150364873	rs72696855	ENSG00000163131	G/A	3.00768e-05	7.7919e-11	Colon_Transverse
chr1	150364872	150364873	rs72696855	ENSG00000118292	G/A	3.09396e-05	3.85142e-09	Esophagus_Gastroesophageal_Junction
chr1	150364872	150364873	rs72696855	ENSG00000163131	G/A	0.000154183	4.30206e-28	Esophagus_Mucosa
chr1	150364872	150364873	rs72696855	ENSG00000163131	G/A	1.38721e-08	3.66946e-18	Esophagus_Muscularis
chr1	150364872	150364873	rs72696855	ENSG00000163131	G/A	8.99611e-06	3.85021e-18	Heart_Atrial_Appendage
chr1	150364872	150364873	rs72696855	ENSG00000163131	G/A	8.25926e-05	9.52025e-11	Heart_Left_Ventricle
chr1	150364872	150364873	rs72696855	ENSG00000163131	G/A	9.74088e-09	2.34332e-13	Lung
chr1	150364872	150364873	rs72696855	ENSG00000163131	G/A	5.8485e-07	1.89071e-23	Muscle_Skeletal
chr1	150364872	150364873	rs72696855	ENSG00000163131	G/A	1.24688e-06	1.44032e-18	Nerve_Tibial
chr1	150364872	150364873	rs72696855	ENSG00000163131	G/A	1.35818e-05	1.38324e-13	Skin_Not_Sun_Exposed_Suprapubic
chr1	150364872	150364873	rs72696855	ENSG00000163131	G/A	9.61078e-09	3.07649e-21	Skin_Sun_Exposed_Lower_leg
chr1	150364872	150364873	rs72696855	ENSG00000163131	G/A	8.3839e-06	1.18395e-14	Stomach
chr1	150364872	150364873	rs72696855	ENSG00000163131	G/A	0.000199927	4.40155e-09	Whole_Blood
chr1	150368194	150368195	rs138692352	ENSG00000163131	C/G	2.05569e-11	1.3658e-21	Adipose_Subcutaneous
chr1	150368194	150368195	rs138692352	ENSG00000163131	C/G	7.677e-05	3.55487e-12	Adipose_Visceral_Omentum
chr1	150368194	150368195	rs138692352	ENSG00000163131	C/G	7.81023e-05	1.25038e-10	Adrenal_Gland
chr1	150368194	150368195	rs138692352	ENSG00000118292	C/G	9.13179e-05	1.68824e-28	Artery_Tibial
chr1	150368194	150368195	rs138692352	ENSG00000163131	C/G	9.14186e-11	1.53443e-24	Artery_Tibial
chr1	150368194	150368195	rs138692352	ENSG00000163131	C/G	2.90006e-06	7.28277e-34	Cells_Cultured_fibroblasts
chr1	150368194	150368195	rs138692352	ENSG00000163131	C/G	3.83718e-06	1.33253e-06	Colon_Sigmoid
chr1	150368194	150368195	rs138692352	ENSG00000163131	C/G	1.58672e-05	7.7919e-11	Colon_Transverse
chr1	150368194	150368195	rs138692352	ENSG00000118292	C/G	2.99423e-05	3.85142e-09	Esophagus_Gastroesophageal_Junction
chr1	150368194	150368195	rs138692352	ENSG00000163131	C/G	1.16054e-07	3.66946e-18	Esophagus_Muscularis
chr1	150368194	150368195	rs138692352	ENSG00000163131	C/G	5.54321e-06	3.85021e-18	Heart_Atrial_Appendage
chr1	150368194	150368195	rs138692352	ENSG00000163131	C/G	3.65049e-05	9.52025e-11	Heart_Left_Ventricle
chr1	150368194	150368195	rs138692352	ENSG00000163131	C/G	3.01455e-08	2.34332e-13	Lung
chr1	150368194	150368195	rs138692352	ENSG00000163131	C/G	2.30993e-06	1.89071e-23	Muscle_Skeletal
chr1	150368194	150368195	rs138692352	ENSG00000163131	C/G	2.52545e-06	1.44032e-18	Nerve_Tibial
chr1	150368194	150368195	rs138692352	ENSG00000163131	C/G	1.95547e-05	1.38324e-13	Skin_Not_Sun_Exposed_Suprapubic
chr1	150368194	150368195	rs138692352	ENSG00000163131	C/G	4.09033e-08	3.07649e-21	Skin_Sun_Exposed_Lower_leg
[truncated: 9,695 more rows]

## Sheet: Table_S8
Table S8. Introgressed non-circadian variants (Browning et al. 2018) associated with the Morning/evening person UK Biobank phenotype. The set has been LD clumped to exclude variants in high LD with the most significant variant in each haplotype (R2 0.5 EUR)
[truncated: 2,965 more rows]

[truncated: 5 more sheets: Table_S9, Table_S10, Table_S11, Table_S12, Table_S13]
